# Supplementary material for: CD147 promotes NSCLC metastasis by inducing secretory autophagy-dependent exosome secretion via TRIM56-mediated ubiquitination and degradation of GCN2
Source: Cell Death Differ. 2025 Dec 18;33(6):1152–74. doi: 10.1038/s41418-025-01636-y (PMC13247162; doi:10.1038/s41418-025-01636-y)
Supplement: Supplementary file 2 — Mass spectrum data of plasma exosome [file 41418_2025_1636_MOESM2_ESM.xlsx]

## Sheet: Proteins
Table 1. Mass spectrum data of plasma exosome
Accession	Sample-1	Sample-2	Sample-3	Sample-4	Sample-5	Sample-6	Sample-7	Sample-8	Sample-9	Sample-10	Sample-11	Sample-12	Sample-13	Sample-14	Sample-15	Sample-16	Sample-17	Sample-18	Sample-19	Sample-20	Sample-21	Sample-22	Sample-23	Sample-24	Sample-25	Sample-26	Sample-27	Sample-28	Sample-29	Sample-30	Sample-31	Sample-32	Sample-33	Sample-34	Sample-35	Sample-36	Sample-37	Sample-38	Sample-39	Sample-40
P02768	96	72.8	109.6	101.2	102.2	107.9	98.6	101	99.2	99.9	103.8	109.3	102.9	101	103.5	80.2	91.4	90.5	110.2	110.6	108.2	105.1	103.9	100.8	104.9	103.2	97.9	92.8	109.5	111.4	101.9	77.6	82.3	105.3	103.6	107	105.7	85.6	112.5	69.7
P00450	137	78.2	78.5	76	97.1	70	82.7	154.1	84.5	89.1	64.5	57	107.4	112	138.6	212.1	131.4	142.2	62.2	57.7	67.6	77.9	83.5	77.6	62.1	58.2	130.8	171.6	86.3	77.9	57.5	39.9	26.2	127.6	136	129.2	96.5	187.2	53.2	258.8
P02787	218.1	289.5	131.8	154.2	87.1	70	33.9	28.3	81.5	82.6	135.5	144.8	74.2	78.5	51.7	74.2	36.3	34.6	145.8	112.3	34.9	140.1	125.7	171.4	70	75.5	120.5	148.8	52.2	45.5	164.9	75.9	68.1	109.3	109.3	81.8	59	64.2	99.9	45
P02647	118.8	322.4	36.8	68.5	79	69.5	102.4	48.9	95.3	74.1	62.3	41	97.2	97.2	76.2	248.8	131.5	112.2	55.8	54.1	108.1	53.7	26.6	37.4	288.4	318.5	23.2	23.4	131.1	96.2	118.9	221.1	143.3	10.9	8.1	8.7	101.8	144.1	114.3	57.4
P06727	185.2	252.6	2.8	7.3	74.7	72.5	32.3	7	81	46.2	26.9	25.4	140.4	123.2	160.4	477.7	115	76.9	63.6	25.4	103.6	130.2	120.4	166.7	103.1	100.3	131.7	109.9	71.5	65.8	223.1	82.3	212.6	49.6	55.2	50.5	100.6	86.9	33.9	74.8
P02774	40.2	7	54.3	103.8	135.6	113.4	127.4	80.8	136.6	124.3	101.3	71	112.8	131.1	119.1	65.9	141.7	152.7	55.9	92.4	132.6	3.4	5.9	1.9	13.6	14.9	2.4	2.4	19.5	5.1	2.2	1562.2	179.6	13.7	146.3	10.5	10.1	19.2	14.4	55.3
P04196	135.2	137.4	104.7	85.4	73.6	72.3	45.7	40	94.2	109.9	84.6	105.4	150.3	154.9	87.3	131	91.7	101.4	143.9	76.8	74.3	228.5	75.3	131.6	136.2	148.1	32.3	16.3	115.4	64	182.1	12.6	353.1	18.8	43.2	10.4	49.7	77.7	20.2	241.3
P43652	162.3	165.2	88.2	68.4	79.7	66.3	82	88	70.4	72.6	76.2	78.4	93.9	92.7	118.6	358.2	63	71.2	95	68.2	41.4	108.8	91.2	145.9	56.1	79.1	115	144.1	73.3	76.5	47.5	687.8	43.1	76.3	88.9	67.7	39.9	19.7	15	19.9
P0DOX5	17.1	1.4	155	263.2	121.6	131.6	167.3	124.8	125.3	150	126	85.7	55.4	66.9	33.1	17.8	137.2	140.4	44.7	72.2	63.2		133.5	522.1	54.9	346.8	890.5	1113.8	907.5	466	520.2	1211.9		96.5	552.6	270	278.6		191.1
P02763	85.6	578.1	50.1	37.1	91	54	140.9	141.2	83.7	75.1	36.2	34.7	47.6	53.2	54.3	111.6	107.6	137.5	66.9	70.4	43.2	54.4	31.5	39.8	90.8	97	68.9	86.6	42.4	43.5	53.6	31.5	167	67	70.6	40.2	80.4	490.5	112.2	313.8
P02790	68.2	134.6	51.7	79.7	182.3	164.6	187.9	82.2	122.4	110.4	86.6	56	89.7	83.7	54.5	102.2	117.9	128.1	84	58.3	55	57.5	79.1	147	24.6	36.9	41.4	27.3	34.3	54.4	45.4	618.4	266.4	9	21	128.1	37	13.2	52.7	245.8
P01859	15.3	1.6	62.6	82.9	48.8	51.7	258.8	101.5	104.4	121.9	211.4	169.6	58.4	69	26.2	22.5	212.5	272.3	51.3	50.2	106.9	152.3	150.3	172	104.8	131.3	158.8	173.8	30	39.7	87.9	525.3	38.9	49.2	41.5	35.7	56.5	24.6	21.1	12
P02765	122.9	452.2	33.7	83.5	77.1	50.3	123.9	48	106	85	104.1	62.6	68.3	75.6	114.4	145.4	81.8	76.9	47.2	71.4	69.4	243.8	178.9	57.9	197.4	173.3	250.5	149.1	27	37.5	28.7	263.9	140.1	20.4	31.6	15.4	36	49	42.5	68.1
P00738	110.5	153.3	9.5	31.2	58.2	61.1	55.7	13.7	268.3	260.3	56.6	40.3	74.1	99.7	50.4	146.6	187.5	148.9	64.1	92.9	116.9	26.5	91.7	209.4	32.3	37.8	15.5	16.4	100.9	115.5	61.5	340.3	87.9	3.7	3.1	3.8	143.9	44	176	270.9
P02766	123.4	322.5	41.1	50.7	104	93.6	108.1	49.5	113.2	93.4	80.2	77.4	90.9	97.8	59.9	118.4	109.4	70.8	156.6	67.9	71.3	69.5	32.8	38.7	42.3	46.5	69.8	96.5	102	92.1	59.7	59.2	65.3	88.3	59.6	71.6	184.7	477.3	257.7	70.3
P04217	132.4	349.1	22.2	58.3	160.1	142.5	107.7	48	114.7	80.5	30.2	30.7	88	126	46.1	166.5	86.2	88.2	90.4	67.2	64.9	30.4	32.8	39.7	40.7	35.1	39.8	33	30.7	32.4	46.8	59.3	502.9	63.9	76.2	63.3	40.3	210.8	49	523.2
O75882	28.2	2.4	50	143	105.1	112.5	238.1	111.9	139.5	128.2	147.9	101.6	117.5	118.6	46.7	36	154.7	155.6	55.7	66	40.9	142.8	66.9	171.4	127.8	143.2	195.8	115.7	50.3	64.9	102.5	123.1	10.5	113.7	101.9	93.6	139.4	41.3	47.1	31.9
P01042	53.5	31.8	57.9	115	134.4	119	114	65.1	105.5	101.6	71	50.2	148.9	212.4	48.7	96.6	138.5	140.8	68.8	98.9	127.5	25.7	44.7	62.2	29.6	23.2	100.8	100.4	44	36.1	61.2	25.2	536.7	95.5	121.2	119	66.8	152.6	48.6	341.8
P02749	24.2	46.1	116.9	153.9	114.6	118.6	90	99	137.4	158.9	127.3	98	119.5	96.1	79.8	66.9	106.5	92.7	68.5	94.9	90.2	101.5	140.4	195.9	86.1	127.9	85	109.5	105	121.3	57.7	151.3	88.3	96.1	111.7	110.1	84.5	77.6	46.7	47.9
P19652	110.5	265.4	24.9	18.6	79.6	47.3	78.4	111.9	86.8	99.9	65.2	71.8	127.3	107.4	85.3	154.8	163.6	151.6	119.7	72.1	57.9	54.2	43	48.5	25	26.9	58.5	69.6	29.6	96.6	141.4	82.3	667.1	34.7	47.3	21.5	66.2	116.5	34.9	320.8
P25311	90.7	690.9	39.4	46.5	84.6	75.4	101	76.1	77.9	68.8	65.7	57	65.5	45.9	58.9	124.9	85	83.2	61.9	55.9	44.9	10.9	2.7	27.1	9.7	6.4	4.2	1.5		180.7	14.2	1312.5	217.5		139.1		7.9	359.1		326.9
P01861	2.9	3.8	19.3	44.2	35.9	38.1	158.1	91.8	263.2	311.6	327	232.1	89.9	87.2	37.3	15.6	87.2	75.7	76	43.8	59.2		8.7	40	4.1	18.2	17.8	31.9	8.4		8	1891.8	53.2		8.4		6	86	38.3	57.1
Q99816	128.7		107.2	139.4	90.1	98.6	58.3	89.6	60.8	132.9	90.3	124.5	123.9	100.3	126.1	54.2	67.9	63.6	315.6	128		55.5	12.3	25.1	12.1	9	11.3	17.3	19.7	54.1	39.5	1325.7	56.7	40.4	33	54.2	57.3	29.9	24.7	207.6
P69905	63.3	37.6	3.5	6.6	15.4	15.6	1	0.5	436.8	427.3	71	60.3	75.3	65.8	52.1	34	208.5	175.9	125.1	204.8	19.8	52.1	35.8	55.5	45.1	40.2	60.9	62.8	35.5	32.3	140.7	645.6	266.8	74.9	43.2	46.3	67.7	113	54.7	114.2
P00739	4.3	1.8	12.8	29.5	172.4	243.5	144.4	57	162.8	190.2	75.8	66.4	239.1	243.6	5.7	2.2	161.7	121.3	92.6	38.5	34.4	121.9	2.7	72.5	5.7	18	59.3	7.2	8.6	63.3		1415.9	126.8		84.5		11.6	369.1		147.6
P68871	94.2	102.1	8.4	12.1	24.9	23.1	4.6	1.7	379	365.1	81.5	50.3	74.4	76	50.6	57	185.3	151.5	123.9	203.6	30.5	24.3	90.1	153.9	20.9	31.5	11.4	12.4	177.4	199.6	124.8	251	96.1	2.8	3.7	3.2	187.5	59.9	192.1	202.7
P01860	5.2		71.6	99.2	40.8	42.5	465.7	190.3	59.1	123.6	83.6	126.2	103.8	64.2	42.5	72.6	147.9	164.1	108.3	88.8		66.9	66.8	76.3	90.7	155.3	122.8	118.9	84.7	61.5	66.3	20.8	425.7	80.6	105.8	74	31.8	106.2	49.6	231.3
P01009	49.2	203.5	61.8	93.8	227.7	211	188.7	111.1	118.2	101.5	51.6	39	48.4	66	27.3	57.4	84.7	85.1	164.3	82.5	27.4	141.5	29.4	95.4	32	68.3	260.3	162.8		4.5	6.1	578.3	126.5	47.1	87.7	14.5	62.7	9.8	43.5	187
P02753	131.7	580.9	45.9	64.9	77	36.2	91	57.9	86.5	83.6	71.8	59.6	49.5	82.2	69.5	142.5	80.5	78	63.1	67.9	79.8	89.4	74.9	107.1	88.3	104.2	88	61.8	30	43.9	5.6	1155.6	32.1	12.9	20.2	6.8	8.6	15.5	11.4	7
P00734	28.4	15	67.3	34.4	162.9	144.9	159.1	111.4	51.5	77.6	140.6	69	259.9	223.3	22.1	27.7	193.3	181.1	53.9	30.2	46.4	92.3	102.2	116.4	39	51.8	142.9	158.9	12.4	17.6	115.6	236	101.7	98.9	90.3	76.9	91.6	121	24.5	258.6
P02750	9	251.3	26.9	34.1	138.1	130.5	271.6	161.6	229.2	215.4	54.6	60.5	30.3	43.3	6.2	4.3	133.4	160.6	20.5	29.9	88.6	43.7	24.6	49.4	41.9	44.5	33.6	19.8	37.9	17.9	51.2	714.9	137.2	16.5	330.1	8.1	26.5	19.9	49.2	367.2
P01834	32.5	15.1	78	157.5	76.9	64.1	195.7	160.3	90.7	94.6	200.2	166.2	53.3	61.9	43	41.5	147.7	178.5	47.3	71.7	123.4	50.3	34.6	53.3	45.8	53.3	69	61.8	41.6	47.6	46.1	44.5	372.9	129	117.7	84.7	53.8	136.7	111.8	420.4
P01008	28.8	9.2	239	161.9	137.3	90.6	52.3	59.9	77.8	86.2	62.7	61.4	175.7	195.2	99.5	49.2	119.8	127.4	138.2	104.6	23.5	48.6	64.5	57.4	32.2	26.7	40.8	67.1	42	65.7	92.8	20.5	655.2	63.8	50.7	45	44.1	146.7	44.9	418.9
P0DOX7	19.4	16.3	97.1	187.7	88.9	92.6	151	105.2	106.6	144.7	197.5	135.9	70	59.7	34.4	21.3	198	185.5	45.8	68.8	73.4	33	22.2	54.1	66.7	72.4	30.7	20.2	8.5	1.3	6.1	1721.3	10.1	1.9	11.5	2.2	1.8	6.4	4.2	8.1
P0DOX2	10.8	10.6	115.1	174	95.5	107.2	239.7	148.6	93.8	118.3	269.3	252.7	50.8	42.5	9.3	6	97.1	110.8	61.6	77.2	9.3	90.6	19.9	57.9	60.2	80.6	87.3	62.6	38.6	41.1	28.6	234.2	97.3	203.2	343.6	264.7	39.6	15	56.1	27.4
P01876	46.6	5.7	131.6	174.8	114.5	109.3	188	134.3	101.6	120.2	153.7	137.9	63.7	86.5	28.5	15.5	125.7	135.4	76.7	119.8	30	76.4	70.5	135	24.6	24.5	33.4	158		5.5		1259.5	18.8		4		4.4	6.1	19.6	27.8
P02042	107.2	85.8	1.8	4.1	6.9	16			395.9	341.3	62.9	38.1	40	47.9	48.3	97.3	441.1	177.6	75.7	108.7	3.3	72.5	63.4	72.6	50.1	71.7	81.9	88.2	50.8	66.9	46.7	294.9	98.5	179.6	119.6	85.6	44.5	206.9	207	133.6
P60033	375.6	146.5	112.7	110.5	181.5	174.4	85.1	75.2	25.9	31.5	66.4	111.2	117.5	115	60.9		29.1	26.2	133	121.5		97	546.2	112.2	61	82.4	112	112	37.5	42.2	42.4	464.2	48	58.6	50	53	32.2	23.1	15.8	19.8
P04004	18.9	3.4	187.2	322.8	147.1	125.7	66.1	28.9	78.9	72.9	87.9	39.1	158.4	215.6	25.8	32.1	82	74.5	171	88.7	73	91.1	50	127.8	95.9	156.8	58	50.4	58.1	52.7	116.9	725.8	12.1	24.8	19.8	23.5	82.9	8.2	52.2	27.7
P02652	51.5	1092.5	34.6	32.2	47.6	72.6	29.5	45.7	46.1	46.2	42.5	42.4	68.7	84.8	69	95.8	35.9	52.1	40.4	39.4	30.4	158.2	22.5	199.7	91.1	103.9	50.1	22.5	5.6	12.9	295.8	25.2	65.4	168.9	101	224	49.5	81.5	179.5	200.1
P10909	85.9	82	63.1	100.1	156.7	161	127.5	51.7	153.5	110.6	83	87.8	144.8	118.1	54.8	66.8	91.2	121.2	117.8	77.3	45.1	114.4	133.1	212.5	41.2	18.2	234.7	200.7	90	82.7	69.1	39.3	168.8	144.5	123.8	64.7	141.6	10.4	88.7	7.4
Q9NQ79	302.6	124.1	129.5	92.8	227.4	166.7	6.2	6.5	4.3	6.9	49.3	77.5	239.5	105.3	107	106.2	68.5	65.6	133.6	54.4	26.1	18.9	55.2	129.4	12.5	23.5	6.7	9.6	58	65.8	86.9	195.1	124.8	5.1	2.4	4.4	64.4	41.6	121.3	790.6
O95445	69.3	224.7	54.1	100.7	132.8	93.2	62.8	17	132.4	140.5	67.6	28.7	149	174.8	107.3	151.7	78.6	88.7	86.7	76.8	62.8	4.7		60.4	55.1	50.4	7.9	5.8		55.2	93.5	821.9	173.1	27.7	1.9	60.6	70.1	67.2		30.8
Q96IY4	8.8		256.9	222.8	164.2	188.5	185.1	95.7	93.7	111.1	115.6	49.5	109.8	101.4	17.7	13.8	94.8	94.5	62.3	85.2	28.5	285.2	35.9	102.8	89.3	166.9	13.1	4.9	173	189	2.5	2	123.3	116.9	165.2	134.3	175.1	7.1	116.7	47.1
P0DOY3	21.9	55.8	111.8	186.8	127.8	80.4	211.1	112.2	102.2	116.1	124.1	100.8	54.6	65.6	35.4	35.7	170.4	174.3	47.9	66.1	98.9	20	239.3	39.9	35.1	115.7	88.8	64	132.2	79.8	92.1	424.4	53.8	5.7	106.4	143.6	106.6	35.2	26	79.8
P00915	103.2	375.6	6.7		27.1	17.7	10.3	0	221	247.1	24.7	64	39	24.2	163.3	370.8	182.2	67.1	90	65.9		18	16.5	43.3	32.6	5.7	19.5	37.8	209.9	94.3		456.6	82.1	93.4	19.3	116.2	375.7	100.7	208.5	448.6
P51884	136	652.9	67.3	70.6	166.9	85.9	98.8	47.9	131.7	118.5	41.1	50.9	25.4	58.3	27.1	68.2	32.3	69	49	73.6	28.7	44.9	87.9	128.4	43	56.1	69.5	67.5	39.7	46.2	75.4	762.7	117.6	94.7	49	67.7	45.9	50.4	50.8	44.9
P02760	171.5	206.7	75.8	73.6	171.9	139.2	98.4	102.4	123.8	128.8	85.1	70.5	71.5	73.7	79.5	81.4	56.3	85.6	82.8	74.1	47.5	282.8	50.1	124.7	101.1	80.3	49.7	166.3	95.6	86	136	238.2	75.6	27.5	36.1	74.3	61.9	40.6	49.7	35.4
P0DOX8	19.4	33.7	65.6	170.5	61.5	84	300.7	176.7	102	107.9	163.1	150.3	66.3	57.5	32.2	30.5	177.3	156.1	59.3	32.9	52.2	92	38.8	57.4	92.6	97.1	100.8	76.4	79.5	76.9	125	103.3	178.9	151.7	98.2	69.1	115	166.6	86.3	133
Q04756	114.5	172.9	88	80.4	104.4	84.6	106.7	115.4	121	112.5	94.3	105.6	145.1	159.9	73.5	41.3	53.6	116.8	54.1	90.5	64.7	122.5	100.5	100.8	87.8	168.1	54.1	27.9		104.8	15.1	111.6	316.2		139.4			35.7		698
P13645	55.1	51	184.4	22.2	60.5	12.8	38.1	89.7	27	15.6	105.3	99.7	253.1	457.6	0	94.7	31.8	36.3	173.5	285.3	6.1	276.8	66.2	185.2	305	431.5	119	78.5	19.9	36.5		33.7	8.4	152.6		179.1	13.2	6.3	3.8	120.9
P05155	72.8	459.8	61.9	62.7	159.1	173.5	100.9	55.1	67.1	54.9	64.1	34.6	51.2	83.9	31.7	86.8	93.6	112.4	183.1	64.6	26	79.9	54.7	23.6	124.8	71.6	109.7	32.4	84.2	107	128.4	612.6	69.8	96.2	44.9	60	49.5	17.1	108
P05090	179.1	291.2	41.5	66.6	131.1	147.8	98.7	57.3	107.6	95.8	68.7	56.3	49.3	52.7	93.5	166	156.1	127.8	57.4	45	10.5	47.8	35.6	57.1	27.2	33.2	39.6	37.2	57	47.3	60.9	175.4	95.4	48.9	490.5	28.9	333.6	55.5	51.9	323.3
Q7Z7G0	100.7	853.5	32.5	74.6	31.9	46.9	51.1	34.7	48.2	62.6	247.7		49.1	28.3	0	79	25.5	282.1	12.6	38.9		63.2	44.4	86.7	97.5	87.4	103.5	119.7	28.7		78.9	79.8	140.6	204	182.1	149.1	107.4	159.6	67.7	38.8
P02656	26.9	198.3	92.4	166.3	71.8	53	113	62.2	100.6	74	79.7	59	103.5	162.9	40.8	77.2	215.7	154	84.3	61.5	102.7	90.4		376.2	250.4	348.5	34.5	30	36.1	25	223.5	51	60.3		123.9	183.9	42.6	61	60.7	34.6
P05452	90	388.4	6.9	43.2	164.3	98.4	186.2	50.4	122.9	94.8	102.4	54	64.7	101.8	47.5	150.7	96.4	94.1	51.1	41.1	50.7	52		68.4	65.1	66.7	5.1	42.8	15.4		149.8	1569.3		28.9	26.1		16.4	65.3	78.4
P08962	197.7	100.5	31.7	89	89.5	95.6	141.7	62.3	75.1	104.3	192	80	50.1	67.2	110.4	447.2	82.5	60.8	39.7	28.1	254.8	85.1	310.2	64.8	14.3	112.2	31.8	334.8	12.4	8.9	137.5	74.3	659.4	24.7	157.2		18	96.6	626.6	575.8
P33151	26.6	8.7	76.5	30	209.3	225.6	191.5	120.9	115	129.2	187.8	139.5	139.5	135.6	16.3	8.5	88	102.1	100.8	48.8		55.5	135.3	112.3	92.7	111.6	56.8	64.5	37.6	68	25.8	921	74	39.6	58.3	23.1	42.4	36.9	3.5	47.7
P01619	22.4		78.8	149.9	95.1	99.2	286.1	166.2	127.3	156	205.4	141.1	75.8	85.2	19.4	14.9	122.4	137.1	45.4	72		140.2	48.1	112.9	236.9	268.5	113.4	84.3		11.5		225.5	50.3	63.5	140.2	22.4	4	113.7	19.1	187.7
P00751	21.2	33	30.8	111.2	240.8	183.7	318.1	273.6	35.5	35.6	20.5	38.1	30.3	171.2	43.6	32.4	193.1	220.6	60.4	0	6.5	84.3		91.2	50.8	21.1	21.9	15.1	30		42.9	1602.3	52.7	30.4	215.7	104.4	97.4	83.3	103.3	45.5
P08697	57.1	67.3	63.5	93.6	206.4	141.2	101.9	62.4	53.9	88	50	62.4	259.7	193.3	13.9	48.5	16.9	47.9	253.6	136.9	81.5	182.5	13.6	8.7	19.4	214.6	39.8	48.6	231.8	271.6	368.4	1162	17.2		12		68.1	9.9		22.5
P02743	13.3		354.9	454.7	97.4	60.1	67.8	33.6	67	67.7	68.1	34.9	95.6	139.9	16.2	4.3	69.8	71.8	209	129.1	44.7	32.5	22	28.5	69	66.2	28.5	34.1	32.6	48.2		39.5	366.8	47.5	45.5	30.6	72.7	20.1	13.5	1018.7
P27487	72.3	25.3	130.9	193.4	119	113.9	116.5	74.5	81.1	116.1	123.7	109.7	128.8	110.7	114.4	101.2	106.3	114.5	77.9	69.7		99.2	43.4	113.1	71.6		45.1	84.5	473.7	57.8	221.3	1407.6	37.9		512.1	397.2	290.8	129.3		83
P04264	160.9	294.1	52.4	57.8	91.7	58.5	32.7	40.2	8	43.7	154.1	8.1	128.6	376.7	11.3	132.9	45.5	76	240.5	23.9	62.3	20.1	28.5		77.4	54.2		47		34.1	129.5	891.3	639.4		15.7	44.1	43.6	153.4		42.5
P11142	110	154.4	51.8	67.2	59.2	77.3		116.6	112.3	98.8	166.2	203.9	145.4	73	86.3	106	123.9	89.7	69.6	62.1	16.3			110	48.8		52.1	128.3	120.2	169.8	220	502.6	172.3	60	130.3	73.6	357.6	144.6	119.4	218.7
A0A075B6P5	12.4	17.4	19.3	86.2	174.9	148.5	312.1	315.5	278.6	303.1	167.6	123.4		49			14.5	18		59.8		136.4	59.4	123.9	102.5	126.6	115.5	130.7	100.2	23.8	53.8	106.7	376.6	113.5	55	115.1	75.6	73.5	98.5	28.3
P04278		69.9	199		276.5	298.1	297.5	95.1	167.3	107.7	114.8		263.2	231.6	8.7	7.4	90.8	127.1		13.9			26	24.5	31.5	11.4	19	8	31.2	30.6	8.7	102.7	864.1		102.8	56.3	160.2	91.9	221.6	14.2
Q6UXB8	55.6	1219.9	51.5	45.8	122.1	28	81.4		32.8	85.1	44.5	35	30.1	20	41		86.1	17.2	77.6	26.4		180.9	5.6	17.6	15.4	11.5	77.9	59.1	197.2	20.5	103.6	335.3	35.7	49.7	60.8	4.5	126.7	130.9	45.4	31.9
P02649	66.3	717.1	25.5			30.7	80.3		27.7		27.7	18.3	28	35.6	141.3	575.7	122.1	34.9	125.3	43.6		96	91.7	138.4	88.1	77.5	52.6	76.4	98.1	63.3	165	50.2	303.9	97.6	128.3	135.4	112.7	147.9	34.5	115.8
P49908	136.1	119.5	88.3	117	51.9	66.3	79	130.9	63.2	52.5	111	66.5	142.5	106.1	71.4	109.8	145.5	116.6	108.3	110.2	107.3	213.9	46.1	128.6	188.5	181.3	143.8	93.8	27			29	545.6	4.8	149.4	37.9			11.2	109.9
P06310	23.8	7	18.8	110.2	133.7	95.2	320.2	112.2	130.4	107.6	72.7	34.3	26.1	69.6	81.8	37.3	317.7	310.8		27.5	63	120.8	136.5	171.2	112.1	165.4	208.9	145.6	52.8	84.6	35.8	541.5	20.6	43.2	58.4	33.2	22.9	6.2	5.8	23.3
P35613	185.6	198.6	102.5	303.8	198	209.3	305.2	248.1	375.8	289.6	255.9	388.7	340.2	444.5	408.3	239.6	209.1	159.8	361.1	408.3	115.2	303.1	233.8	250.4	436.9	419.2	160.6	551.3	789.6	857.3	1060.4	499.3	683.8	1219.8	918.8	722.7	1038.6	1227	919.1	598.1
A0A087WW87	22.1	20.2	90.9	127.9	130.3	121.3	179.2	161.1	120.1	142.7	237.7	169	87.9	77	24.7	18.2	89.3	134.3	67.3	73.5	5.4	232.1	65.3	192.6	31.9	10.8	526.5	141.3		61.4	27.2	774.6	0.8	14.7	2.1	80	1107.4	94.7	24	7.1
P14151	145.1	398.9	129.9	112.1	104.7	77.9	89.2	85.8	59.8	54.6	48.6	61.9	107.8	84.9	79.2	124.2	63.6	63.7	114.8	85.3	8.2	7.9		169.4	94.3	99.3	18.9	12.8	224.9	147.8	242.2	588.8	122.1	92.5	117.4	99.2	91.9	419.1	140.7	125.4
Q96KN2	53	135.3	116.7	102.7	97.2	122.3	84.6	42.9	77	44.7	80.8	131.6	177.6	97.2	130.8	136.2	117	76	196.2	80.2		114.6		137.7	129	158.6	60.5	69.3		389.9	168.7	426.7	0.6		88.8		18.6	39.9		802.8
P49368	86.9	24.5	82.6	70.8	119.4	75.7	61.7	140.6	101.2	51.8	48.7	89.1	76.6	123.9	125.1	23.4	240.5	107.9	151.8	48.7	189.6	76.7	68.4	162.4	87.8	126.8	279.2	110.3	122.1			768.7	1331.3	256.8	134.9	123.8	146.4	151.2	204.8	106.2
P55290	293	94.9	79.9		144.2	74.2	51.2	90.8	71.2	67.5	73.6	158.1	247.9	44.7	51.9	198.5	114	112	97.7	34.7		81.5	237.7	210.4	43.3	38.3	176.7	73.6			167.7	442.9	17.2	296	115.3	114.5	110.4	48.7
P01011	15.8		44.6	117.2	233.6	312	262.6	97.7	176.1	95.9		22.8	18.6	41.7	13.4	60.7	149.6	179.8	188.6	69.5	116.9	119.8	44.2	159	47.1	132.8	61.4	42.4	51.9	53.7	62.6	404.8	142.6	541.3	47.1	59.7	140.2	110.2	40.4	36
P00742		5.4	107	214.4	139.4	150	236.5	161.6	147.2	212.8	121.5	96.5	39.8	109.6	33.1	1.9	138.9	125.4	46.9	12	122.5	109	48.5	154.9	105.8	199.8	129.3	58.6	102.5	94.5	47.2	474.8	79.2	73.9	45.1	86.7	35.1	26.6		87.7
Q14515	93.2	97.3	77.2	22.7	113.2	153.9	32.6	84.8	80.5	101.9	110	289.9	353.8	66.6	87.8	42.1	2.4	28.8	74.3	186.9		105.3	112.8	149	67.9	61.5	81.5	197.8	67.9	106.5	109.1	286.7	97.4	59.9	65.2	48.4	109	43.5	72.3	103.6
P51149	122.4	459.5	55.4	103.8	60.7	30.1	16.4	24.1	81.1	91	124.8	222.6	83.8	64.1	56.5	88.7	40.2	44.5	243.1	74.8	12.5	168	24.1	81.1	91	124.8	244.2	155	222.6	83.8	64.1	125.1	1219.6	56.5	88.7	40.2	44.5	243.1	74.8	89.8
P08637	49.5	237.9	25.7	155.7	177.6	146.2	387.7	129.1	71.5	57.3	77.9	40.2	32.4	29.9	26.7	140.5	59.1	104	12.2	37.6	101.2	63.9	33.6	39.9	98.8	65.7	64.7	65.9	157.5	136.1	60.9	3.5	0.2	70.1	46.5	56.9	576	112.4	187.3	113.4
P02654	61.9	118.8	73.8	159.3	96.7	92.5	71.8	60.4	80.3	85	116.8	72.8	149.9	167.6	112.6	185.9	113.1	128	71.4	55	26.6	472	99	294.7	198.3	196.9	248.4	92.6	445.5	31.9	77.7	179.7	1.3	64.2	12.5	49.7	90.1	88.8	106.9	34.4
A0A0C4DH25	9.3	8.6	138	186.1	90.7	125	134.7	216.8	123.1	125.3	221.6	160.8	85.2	74.3	36.6	4.7	64.7	130	77.5	70.5	16.3	66.7				54.5		164.7	554.9	407.4		34.9		257.9	57.6		63.6		82
Q13790	93.1	93.1	57.6	93.8	116	173.1	133.8	103.9	122.3	134.4	76.9	87.5	138.9	112	71.3	57.6	107.4	101.7	58.9	79.7	87	108.4	126.4	169	84.1	101.2	93.3	29	46.7	57	68.6	988.4	3.6	276.1	10.9	6.9	51	3.6	9.9	0.9
Q16610	132.3	141.7	112.4	135.3	98.2	143.8	83.2	58.7	73.7	100.6	70	43.8	130.6	136.2	112.7	185.5	90.5	82.1	100.2	54	14.5	138	28.4	34.9	16.5	82			90	38.1	21.5	1346.3	46.1	194.4	118.7	127.8	96.5	78.2	45.5	76.3
O75015	263.4	552.4	168.6	263.9	112.4	69.5	110.8	79.5	164.7		125.5	86.4		77.2		123.8		170.2	66.7			287.1	150.4	343.8	35.3	109.2	290.2	195.2		132.6	7.6	431.7	67	68.2	76.7	6		9		21.6
Q15848	150.2	68.6	46.3	152.6	115.1	142.9	58.4	32.2	119.2	121.9	70.7	47.7	143.9	138.2	117.1	94.8	106.6	95.2	34.2	139.2	105	73.8	8.1	169.5	246.8	514.2	112.3	65.7	478.7	79.4	17.3	789.9	0.8	98.4	50.8	160.8	36.1	21	180.2	230.7
P35908	92.8	218.8	30.7	15.9	107.3	31.1			62.8	74.2	342.6	67.3	147	665.1	18.7	54.8		87.3	58.5	25		48.6		19.7	18.2	71.4	298.1	372.7	224.4	208.8		1189.9		172.1	27.8	19.1		34.3
P04180	94.9	555.9		21.5	130.8	155.2	172.1	43.1	81.2	30	48.3	38.3	168.4	78.6	46.1		46.5	24.6	163.9	107.5	93.2	79.4	105.9	12.4	54.6	46.6	51.2	194.8	115	62.9	41	108.1	168.6	154.3	138.7	158.5	168.6	112.7	101.9	29.5
A0A0C4DH33	6.6		54.5	438	108.3	215.3	114.5	63.8	122.5	406.7	55.2	0	206.2	44.6	65.9	37.4	82.9	43.6		8.7	25.1	90.6	39.7	49.7	32.5	19.6	134	122.2			25.6	5.1	1081.2	80.6	84	164.6	78.9	87.8	161.4	55.3
P22352	40.1	0.5	181.6	250.9	59.1	61.7	161.8	109.3	67.4	70.3	103.6	69.7	127.5	121.9	34.8	9	155.2	162.1	64.8	89	159.8	9.6	381.2	445.7	5.6	6.3	456.3	766.2	220.4	148.3	453.9	24.5	32.4	65.3	9.3	17.4	142.6	248.4	546.4	157.3
Q9UGM5	25.4	58.6	31.9	57.3	335.2	288.8	304.9	142.5	35.7	40.8	140.4	111	91.5	47.3	17	21.2	35.8	44	84.9	23.7	162.1	169.8	26.2			104.9	86	64.2	104	118.2	154	645.5	114.2	41.1		20.2			110.4
A0A0B4J1V0	7.8		58.1	137.5	114.4	182.7	206.7	168.8	108.1	98.8	78	74	26.9	37.3	34.8	27.1	423.9	243.9	26.5	24.5	20.3	21.2	11.2	64.8	44	37.4	21.8	16.5	35.2	15.2	66.9	300.3	661.8	59.3	10.9	106.3	211.6	109.5	6.2	221.8
P01019	144.3	522		35.1	55.5	91.8			142.9	89.8	70.8	56.7		24.3		248	97.2	240.3	157.4	48.9	75	132.2	193.2	380.9	186.3	335.6	132.5	116		2.6	104.1	327.3	317.7	81	61.9	127.3	77.8	122.8	51.1	62.1
P01782	52.5	38.6	124	144.5	83.4	83.1	366.8	232.5	101.4	94.5	111.3	172.2	62.2	53.4	25.8		96.9	104.3	72.1	80.4		129	112.1	132.2	58	72.7	119	108.1	73.2	76.8	71.6	84.7	54.8	90.4	53.2	33.1	155.3	76	143.3	12.8
P01743			62.4	60.4	58	80.5	298.7	109.6	361.7	489.5	121	72.1	29.2	98.9	21.5		26.3	85.8	29.6	56.1	38.5	131.3	71.7	236.5	152.2	213.9	175.6	128.1	26.6	59.4	171.3	714.6	44.9	2.7	54.4	9.7	4	6.5	45.7	34.1
P06312	34.4	3.9	94.2	164.4	118.9	106	151.3	124.9	182.8	175.5	156.4	65.8	35.7	70.1	34.3	23.2	87.6	235.2	25.4	87	123.1	54.5	66.3	95.5	37	43.5	191.1	466	15.5	55.1	71	121.5	420.7	41.7	22.1	83.8	42.1	18.1	41.5	183.3
P14618	46.1	165.8	102.7	38.8	44.7	77	152.5	82.3	182.8	208.4	207.4	162.8	39.2	152.5	140.2	149.9		153.7	204.8	188.7	170.2		205.3	196.9	89.5	191.1		118.8	222	162.4	8.6	121.5	443.8	2.3	108.6	142.5	51	93.6	1.2	329.3
P27169	41.2	24.5	150	199.7	146.4	60.2	61.1			236.5	82.2	93.4	141.4		255.6	81.5		4	0	48.6		19.7	18.2	71.4	298.1	372.7				1189.9			27.8	19.1		34.3
P30086	80.8	37.1	80.4		73	86.1	32.9	118.5	188.1	144		178.2	283.2	107.9	70.4		143.5	75.9	196.8	203.3
P30260	84.7			123.5				67.2		76.6		826.8	97.2	194.5	48.7	15.8	461.8	455.3				277.9	326		264.6			234.8	104.1	139.2	170.4	86.8	111.2	151.9			170.6	62.4
P30419	95.1	113.8	76	85.3	95.8	75.7	92.2	73.8	119.2	103.3	71.3	142.2	179.4	160	122.9	10.9	119.2	90.5				110.6	3.6	127.8	89.2	72.7	71.5	26.9	30.7	172.2	145.6	133.1	152.8	125.3	112	68.7	54	59.5	73.3	230.1
P30530			51.6		45.4	71.7		136.7	58.4	141	264	304.3	516.6	142.8	117.8	662.1	304.3	199.1	90.2	121.5
P30622		324.4		194.2	188.5	178.2		736.4	154.8						323.5			246.4	65.2	81.9	76.1	230.3	754.1				206			217.9	327.9			168.5	110.1
P30876			128.5	377.1	314.1	183	149.3		160.7	109.9	206.2			164.5	49.9		29.1		146.9	80.5		44.9		130.5	98.6	166.2	118	21.8	233.1	66.1		142.6	104.7	131	267.8	97				185.2
P31629	120.4	57.8	95.4	111.4	109.4	108.6	113.6	58	70.9	119	79.1	177.6	179.5	129.1	152.8		104.3	79.4	141.2	92.4		51.4	196.2	469	108.1	47.2	108.5	43.6	163.8	136.7	75.1	122.3	176.7	221.3		81.1				98.9
P31937	41.9		391.7	107.6	119	83.5	15.9	56.7	21.9	30	67.1	96.5	99	96.2	30	5.1	10.4	21.4	498.9	307.2
P31939	149.3	802.1	8.6	54.3	114.4	80.7	13.2	6.1	47.8	31.1	71.2	74.3	45.6	80.8	42.8	43.2	149.9	67.1	82.7	74.3	60.5			130.9	190.8			162.2		638.8	761	216.2
P32119	122.4	459.5	55.4	103.8	60.7	30.1	16.4	24.1	81.1	91	124.8	222.6	83.8	64.1	56.5	88.7	40.2	577.2	332.4	220.1
P32321			220.5	221	114.9	166.5	94.4	225.8	56.1	118.1	177.5	128.9	106.5	87				121.4	39.8	57.2	70	25.2		221.1	75.7	132.1	90.9		87.7	6.6	36	72.5	95.1	146.1	133.7	35		16.9	4.4	774.3
P33032	209.9				336.8			232.9		312.3	223.3	248.4		238.3					298.1
P33076																						100.9	123.9	194.3	198.2	199	126	74	191.3	63.7		44	111.2	54.3	74.2				66.8	242
P33151	28.1	9.2	62.2	25.4	203.1	238.7	194.4	113.3	123.2	146	197.7	147.6	134.8	131.7	15.5	10	82.8	92	98.9	45.3
P33176	82	19.5	222.8	52.9	152.6	46.3	23.9	43	81.7	87.1	105.6	118.5	169.6	185.7	113.1	123.6	54	46.4	218.5	138.2	15.1	168.7				155.8							387.2	528.4	355.9				426.9
P33261	30.5				250.6	261	195.7		407.9	171.6						782.7
P33527	51.4		177.5	88.2	98.4	62.3	16.3	167	31.2	44.8	73.7	179.2	311.7	182.1	64.1			8.4	377.6	165.9		156.9			262.8				212.2	92.2	178.4	344.8	207.7	308.8	92.9	116.2			127.2
P33992
P35221	77.6	28.3		196	105.4	88.2		9.1	108.6	132.6	169.4	69.8	306.1	304	17.6		210.7	160.5	75.3	40.8
P35222	43.3	132	78.8	77.9	89.8	108.1	66.1	85.5	84.7	82.8	150.2	281.2	217.1	88.7	83.7	25.2	32.3	47.1	143	165.5	16.7	144.5	80.5	97.7		79.3	45.5	225.2	102.6	115.7	104.3	37.2	45.5	89.3	74.6			284.6	104.4	35
P35240					205.3	466.6		387	349.7	475.2					216.2				75.9		72.5	108.8	231.2	66.7	207.6	122.6			248.1	169.1	117.5	78.8	229.4
P35318							327.9	333.5	320.4				358.4	258.7	252.2			248.9	22.4	45.2	324.7	60.9	33.9	160.1	159.2	38.2			143.1	25.9	65.4	70.3	102.9	73.7
P35398																								142	327.5	111.9	120.3	139.3	79.4	38.9	59.5	230.3	192.6	39.9	53.5	30.8		141.4	109.1	44.9
P35442			58.5	191.1	64.8	255.9		48.8		75	38.7		90.4	286.4					302.5	503.6	184.1			234.7	148.7	226.2	137.5	243.2	238.8	46.5	53	142.2	180.7	132.6		21.9				69
P35443	22.7	28.9	184.8	277.3	92.4	109.6	82.8	147.2	116.6	174.4	216.6	185	69.9	44.8	24.5	7	22.2	69.2	92.9	100.4	30.7			170.9	70.2				87.6			52.7	136.2	450.7	76.3					935.8
P21926			10		46	12			81.1		34	110		23	210		119	208		307		35		68	112	49			308		316	76			52		209		502	331
P35504																								75.7	119.8	72	223.1	121.8	133	186.5	225.8	271.6	135.5	150.6	111.9	67.4		28	86.7
P35527	79.3	71.1	88.9	185	53.5	8.1	5	69.8	168.8	80.6	115.8	189.8	228.5	64.4	137.1	99.7	19.2	50.6	242	142.7				419.6	168	215.9	272.6		66.3					340.8						282.4
P35542		73.7	48.6	117.5	115.1	92.6			258.5	251.8	63	128.8	36.9				415.5	432.6		65.3
P35555	102.4	23.6	79.4	103.7	112.3	173.6	112.4	48.2	76.6	112.8	230.4	194.8	88.9	53.9	98.8	66.9	131.6	88.1	57.5	115.1	29.1	73.5	96.5	35.7	83.1	75.6	52.5	103.3	92.6	108.3	102.7	72.7	29.2	93.4	134.4	245.4	100.4	123.1	130.9	153.5
P35556																								35.1	41	84.1	87.7	40.2	124.7	74.5	115.4	115.6		60.4	54.5	147.7		659.9	111.3	303.9
P35579	74.7		204.5	70.4	100.2	110.9	20	144.1	23	38.1	99	111.8	124.3	133.3	70.9		23.8	19.7	432.3	263.9	35.1
P35590			768.9	1331.1
P35609																												1550.5	549.5
P35626	40	391.3	23.7	88.1	49.4	49.9	236.2	93.1	157.2	123.6	95.2	23.3	76.4	65.1	75.2	173.3	24.8	153.1	24.1	30.2	106.7			137.7	145.8	396.3			186.4			174.9	534.9		119.4
P35663	89.2		83.2	101.4	97.4	126	105.3	97.8	95.8	158.5	124.3	201.4	168.3	100.6	180.3	55.2	88.6	52.1	55	68	51.7			323.6			183.7				356.2		335.7	349.6						551.2
P35908	89.2	221	12.1	51.4	110.8	27.8			56.2	66.4	313.5	61.4	127.8	686.5	16.4	73.3		138.7	25.6	21.9				114		82.5	92.7	291.2			161.6	484.4	425.4		122.4				78
P35914				35.1	148.6	53.8	122.6	233.5	388.7	184.8	121	172.3	3.4													72.8	117.5		220.5		230.7	693.9	342.4	249.8						172.3
P36888			96.7				45.6							1036.3	789				79.6	52.8		84.9	239.5	103.9	99.2	123.9	175.4	101.2	27.8	89.6	99.3	49.8	57.9	53.9	163	58.2	123.9	122.2	128.8	112.5
P36897												9.7	37.3	136.6	45.8	261.3	476	206	796.9	34
P37059			306.6	120.4	240.7	133.1	118.9			122.8	168.2	105.4	103.7	359.5							74.1	53.2	33.9	59.2	24			594.2										1505.8
P38117	110.3	253.1	189.2	158.8		33.9	127.3	38.4	43.3	190.1	217.4	39.5	34.1	28.1	88.7		218.3	212	93.9	23.6
P38435
P38606		190.3		332		113.9	91.1		64.5		268.2	139.1		123.5	270.6	384.3		122.5				100.3	99.9	60.9	118.8	97.3	69.7		95.2	129.6	97.6	62.6	107.9	110	95.5	121.1	199	153	108.9	46.7
P40198		39.5	209.1	179	118.6	171.1		103.2	71.3		123.1	229.9	143.1	129.5	153		35.5	29.3	266.6	98.3		53.6	959.3			137.7			133.4						128.8	142.5	221.1	147.3	176.3
P40259	30.7	54.7	109.2	124.7	119.9	10.2	179.6	99.8	225.2	314.8	102.4	73.6	57.7	215	70	34.1	92.6	74.7	15.9	95.2				1224		10.6		7.1	16.8	11	9.7		9.4	14	10.1	15.9				42.3
P40616									253.7	478.3				241.4	289				837.6
P40692							383	86.9	130.8		300.9	623.9			63.8		316	194.7						2100
P40818	221.4		81.1	162.4	215.3	195.3	84	110.2	52.1	58.6	58.9	63.7	57.5	147.2	122.4	26.7	107.4	98.5	62.9	174.3		111.4		274.7	170.9	154.9	132.2	49.3	142.9	40.9	42.7	99.6	95.8	130.9	149.7	40.9				289.7
P40926				169.3	52.2	90.8	295.8	413.6	155.9	400.6	171.4	185.6	124.3					40.5				45	14.3	54.7	137.2	61.7	99.8	312.4	177.8	94.2	111.5	211.8	101.9	79.6	101.1	62.1	45.6	134.7	147.8	16.3
P41182								140.9		158.2		194.2	774.8	192.8					639.1										171			475.8	654		104.5					694.7
P41222	204.1	204.4	58.4	136.5	110.7	125.8	194.1	94	140.5	89.2	104.8	73.6	64.1	64.4	56	72.6	70.2	80.7	41.9	45.4	68.7									867.7	1232.3
P41229					2100
P42262	29.9		89.4	880.4	113.7	199	171	109.8	44.8	7.5	19	69	22.1	12.6	7.9	96.1	33.6	91		63.6	39.6																	1231.2	868.8
P42285			86.5	257.1	114.8	92.1	235.8	48.7	212.8	261.6	132	124.3	41.7	74.4			151.8	171.4		95.2		26.8		95.1	187.6		39.9		113				332.5	321.4					25.7	684.5
P42345			248.8	77.2				407			313.9	267		53			357.8		323.5	51.8									177.2	524.1	462.2	235.5						295.4
P42658																						79.9	299.8	74.4	115.1	70.3	74.6	172.5	115.8	216.6	145.5	131.8		187.5		172.5	114.3		67.8	61.5
P42681																2100
P42694			402.8		182.2	137.7						162.5	159.2	160.6					712.1	182.8		166.5	72.4	24.4	78.7	74	87.1	96.7	130.2	101.8	70.1	56.2	27.4	47.8	66.3	175	294.9	207.3	232.6	59.7
P42858			179.7	439.7	393.5	465.5					280.4									69.5	271.7
P43243								91	106.4	106.8	696.1	546.5	217.3							336				98.5	217	42.9	32.9	138.4	77.4	23.3	24.4	115.1	73.8	12.7	15.3	7.4		497.9	682.9	24.5
P43250		1222.5	98.4	164.7							147		128.2	175	34.3					129.8		421.7					268.7		297.9	365.7	461.2	284.9
P43358					119.6	191	43.7	90.3		144.4	60.2	27.9	119.2	198.7	124.5		234.7	303.6	259.7	182.6		21.3					15.4											2063.3
P43378		174.9	44.3	98.3	78.4	49.7	136.1	99.9	170.8		71.5			72.8	74.9	166.5	179.9	396.4	127.6	158
P43652	164	176.1	85.5	69.2	75	66.9	83.6	80.1	71.4	74.2	79.6	83.5	92.5	89.9	116.9	358.1	62.5	70.7	100	65	35.5				109.8			670.8	184.6			119.2		267.8	420.6			327.3
P46063	241.2		38.2	66.4	89.6	84.1	96.8	159.4	73	83	51.4	30.9	68.3	44.7	107.9	213.2	318	225.6	31.5	37.4	39.4
P46459			128.1						576.4	278.7			603.8	513								130.9	91	99	139.2	80.7	187.1	69	120.9	85.4	136.5	111.9	99.6	128.3	102.8	96.5	89.2	96.8	87.8	48.5
P46531		270.4									1829.6											169.4			7.3	64.3	332.5	28.7	78.8	178	190.6	70.6	130.6	10.9	12.4	224.6	139.4	327	114.7	18.6
P46597	17.3		17.6		38.6	38.7	228.2	110.8	196.7	124.9	549	376.5	61.5	65.5				241.4	33.3
P46777		44.5	29	133.2	156.7	122.7	140.9	27.1	180.5	104	122.3	140.5	197	93.4	63.8	97.3	105.6	137.8	69	134.7
P46821		45.4	388.8								203	313.3		51.4					1098.1					12.1	69.8	49.4	44.4	382.2	92.3	285.2	224.6	131.4	50.1	122.6	74.1	164.5	161.3		186.7
P46939
P47211											1126.4	973.6
P47710																							370.4				163.1				586.1	359.3	243.1		377.9
P47712																																870.8			400.3	299.5	178
P47736
P47870
P47895				240.7	244			162.7					278.3					108.5	573.9	491.9							357.8		271		606		72.8					385.9
P48039			118.2	306.9			194.2	118.7	75.8	107.4	268.7	99.9		57.5			245.4	232.5		274.7															290.4			572.5		754.8
P48051
P48058	207.6		85.8	89.5	90.4	74.7	137.1	105.5	58.5	108.4	96.1	133.2	153.8	87.7	62.6	40.1	41.3	69.4	342.9	115.4			1103.9			43.6	61.1		143.2				52	188.7			211.4	90.9
P48357	43.6	343.1	7.7	67.3	58.3	56.7	238.7	127.6	132.6	214.8	139.8	102.7	19.9	62.2	238.9	120.6	48.6	64.5		12.5
P48449																							369.9		119.8		119.4	197.3		103.4	165.5		259.6			88.7	148.2	167.5	87.9
P48553		26.8						59.7	154.6	353.3		290.1	423.1	94.4	199.9			46.3	319.9	132.1
P48556	206.5	274.6	118.9	310.9			295.1				101.1	215.8	270.5			141.8		164.7				142.7	559.5	6.1	49.9	105.7	66.4	157	23.2	100.9	80.2	54.7		42.8	23.7	41.1	236.9	191.7	189.5
P48651
P48681									250.7			34.2	214	220.6	179.6		432.8	570.3	174.6	23.3		39.2	28.8	73.8	75	52.4	46.7	83.6	68.6	126	337.4	107.5	39	159.9	111.2	132.4	129.6	42.4	209	140.7
P48736	145.3		78.6	128.8	79	133.6		9.3	110.1		222.8	97.4	186.9	109.7	147	49.1	156.6	69.7	241.5	134.4
P48995		10			14.7	18.1		29.6	249.5			11	9.9		81.3	4.8			6.6	10	1654.5
P49019																							252.9		35.5	114.4	41.8	168.2	352.4	165.2	138.8	96.5	38	147.6	127.6	121.2	101.4	94	104.4
P49247	40.4	252.1			17	12.6			336.9	160.8	145.5	53.4	77.8	68.4	222.7	97.5	67.1	373.2	57.5	117								1172.1	927.9
P49327																						48.1	94.9	127.2	59.2	104	52.9	110.2	148.2		92.9	138	170.3	182.9	176.7	18.2	81.2	170.9	167	11.7
P49406	91.2	546	25	107.7	45.9	32.4	162.8	71.9	184.5	144.6	61.7	34.9	41	66.2	8.3	36.1	148.4	215.4	27	27.9	21.1				102.4	136	139	54.7	136.4	41		130.8	217.6	267.6	110.2	196.4				370.7
P49441
P49454		264.1	608.2				263.4					964.3										338.5			145.6		275.5	64.7	149.7	238.5	179	204.6		85.8	36.5			91.4	137.5	64.5
P49458																						153.1		301.9	511.1	73.8								59.2	55.4		142.7	181.4	621.5
P49682	114.4		91.8	435.6		120.3		64	131.2	130.4	92.1	71.3	121.9			82.9	144	177.4	88	127.2	107.8					208.7	113.8		375.5	338.5	357.1								300.6	197.2
P49721
P49747	185.4	171.2	113	138.3	104.5	156.3	159.6		99		94.4	136.4	96.1		107.6		130.8	96.3	69.7	68.7	172.7
P49750
P49754						2100
P49756		65.4	329.8		672.2		145				56.8		89.2	83.8	98.2			461.3		98.4
P49792	254.6	31.7	222.9			72.2		50.8	176.3		73.1		443.7	211	115.3			309.4		139.1		376.2	257.7			277.8	419.7	489.4	77.7								201.5
P49903																						47.6			42.5	71	49.4	86.6	156.5	100	113.6	24.7	34	61	76.4	245.4	574.9	126.6	207.3
P49908	136.8	121.8	80.8	112.9	47.6	65	80.8	119.2	79.3	60	108.4	64	138.4	107.7	64.6	111.7	150.2	122.4	106.8	114.3	107.4							458.3	202.3									1439.4
P50452																						132.6	35.6	148.4	183.4	120.2	166.5	202.3	74	62.5	50.2	121.8	86.5	75.6	100.8	62.9	54.9	71.2	70.8	116.1
P50454	81.7			85.5	272.9	117.5		81.1	130.9	279.7	110.7	61.9	146.7	133.4	68.3		158	119.7	97.3	154.7		71.8	70.6	22.8	50.1	42.4	51.4	84.2	50.3	44	61.9	81.1	104.2	63.6	36.2	49.4	818.2	302.9	52.1
P50748	195.4	16.7	81.7	82.6	66.8	64.3	69	35.2	71.1	75.7	69.2	60.1	140.2	123.1	91	282.2	232.8	142.4	80.2	47	73.3
P51114									453.2			317.8	371.3		554	403.8						173.8	77.1	7.1	6.1	40.4	10.6	77.3	137.2	124.9	53.1	29.8	9.5	39.6	37.1	463.2	79.1	3.5	548.4	11.5
P51149			117.6	29.9	166.1	152.6	183.4	207.7	165.7	244.8		28.2	150.4	163.8			128	224	79.3	29.1	29.4
P51168																						409.5					657.6								527.2	505.8
P51172	236.3	48.3	79.3	85.7	69.7	85.6	183.2	99.5	101.6	85.2	58	42.7	85.8	47	100.6	122.7	247.2	123.7	31.9	55	111.2
P51512					266.1					941				480.6						412.3
P51610																						375.6	146.5	112.7	110.5	181.5	174.4	85.1	75.2	25.9	31.5	66.4	111.2	117.5	115	60.9		29.1	26.2	133
P51617	85.6	72.8	82	176.8	41.4	17.4	48.5	118	59.5	65.3	86.9	58.6	103.8	109.7	421.2	137.4	83.1	33.3	77.5	192.8	28.5	264.6		93.7	161.8	172.8	169.5	49.3	148.3	49.5	86.1			83.8	159.4	178.7		179.4	176.3
P51800		10.4	213.2	251.1	97.8	39.5	15.1	65.8	179.6	229.2	92.1	62.5	14.8	29.9	8.7		215.8	385.7	23.7	119.1	46.1							557.3	563.3			493.5	485.9
P51816	649.7						536.8			289											624.5	104.9	215.8	75.1	60.2	98.7	172.7			92.7	71.8	95.6	104.4	139.4	102.6	122.4	220.1	230.7	21.6	68.7
P51825	227.3	56.7	159.6	160.6	156	174.7		71.5	77.6	163.8	75.5	155.4		95.2	103.6		200	68.6	90.4	63.5
P51826																						112.1	70.5	78.8	115.5	77.9	128	72	146.8	69	149.8	92.9	60.6	154.8	94.2	145.5	86.1	103.1	65.5	47.8
P51884	177.5	584.5	48.7	71.5	148.4	74.1	87.7	58.7	201.7	95.6	36.1	60.3	43.2	42.7	72.8	60.5	33.2	82.1	37.8	58.4	24.5
P52179		107.4										301.8	143.7				700.6	526.2		320.3		253.2	219.5	46.1		81.2	117	81.7	33.6	253.7	229.2	106.5		112.3	90.8	59.7	114.9	68.4	56.7	111.3
P52701																						550.3	295.3	484.7	118.2	40.3		125.1					79.2		69.8		114		106.7
P52732			43.4	175.4	280.7	410.9	164.6	73.6	144.9	276	134.2	59.3	107	79.5			37.6	77.9		35.1				174.9				559.1		167.6		557		392.8		30.5	49.9	75.2	58.2	34.7
P52746	274.5	11.4	15.4	128.8	34.1			27.2	131.5	20.4	66.4	95.2	213.4	57.2	179.7	374.6	358.6	64.5	16.7	30.4					153.6								554.3	335	202.6	193.5	67.1		100.7	493.3
P52848
P52849	185.6		115.4	73.1	139.5	173.7	79.4	192.8	87.7	114.5	57	94.7	92.2	111.8	128.1	82.1	135.9	94.8	74.6	32	35.1																	977	1123
P53004									1346.7							753.3												461.2									1166.7	337.9	134.3
P53355				104.7	80.4	97		55.7	145.1	114.1	91.1	100.3	310.6	217.4	228	179.7		137.8	169.1	69
P53370	76.7		119.7	17.3	46	537.3	128.8	189.6	214.2	58.3		162	99.5	127.7	40.7		66.7	16.8	43	155.7				291.7	282.5							273.8			307.9	153.5				262.8
P53621								622.6				403.9	810.2		263.4
P53816			1241.4	595.4								263.2														299.7				127.9		644.9				68.6		167.3	240.7	307.7
P54098																						211.6	201.7	145.9			48.1			161.5	166.9	198.9	284.5		198.6	245.4	119.4
P54108	82.4	125.5		109.9	141.6	120.9	556.6	142	77.9	78.4	108.6			60.7	55.7	99.5	118.3	123.6	98.5							158.7	188.8			349.9	122	139.9		161.6		632.2				347
P54132	38.5	47.3	162.9	153.9	86.3	38.5	41	23.3	54.5	49.6	74.6	189	109.2	85.8	39.6	35.6	362.9	21.5	406.7	79.3		83.4		96.3	156.9	168.3	155.6	141.1	102.7		43.4	34	38.6	119.2	162.5	150.2		317.4	187.1	21.6
P54136																						128.7		107.2	139.4	90.1	98.6	58.3	89.6	60.8	132.9	90.3	124.5	123.9	100.3	126.1	54.2	67.9	63.6	315.6
P54253	74.9	102.2	61.2	32.2	82.1	53	230.7	208.4	95	70.8	37.5	36.5	51.8	42.7	54	226.3	294.4	261.6	49.1	35.7		143.7	622.1							566.6	100.8		205.2			143.7	90.7	83.1	144.1
P54278																								44.9		649.7	332.2					90.7			75.6	112	74.2	589	91.6
P54750	31.1	155.7	456.7	31	413.2	495	98.2	314.4							20.4		20.2	50.6		13.6
P54756
P54819		197.7	18.5	74.7	41.8	55	397.8	157.3			219.4	199.8	32.8	87.2	167.8	134.6	48.3	58	107.1	102.2				384.1		171.8			96.6	327.2	393.1		242.3		194.7	190.4
P55008	104	51.7	130.2	141.2	94.5	89.2	74.6	93.1	53.1	57.3	81.9	186.2	190	183.6	102.9	44.1	67.9	50.2	150.7	153.6		111.9		401.6	161.9	171.9	127.6	58.5	93.8		66.5	49.4	79	95.4	91.3			54.5		349.1
P55058	998.8	153.8	27.8	134.5	27.7		48.8								326	301.8	50.4	30.5
P55103																																1279.5	820.5
P55210																													451.5						624.9		363.4
P55212																								119	97.6	148.7	60.1	12.4	124.5	37.8	107.1	61.6	110.2	239.9	187.7	70		15.6		354.7
P55290	269.5	110.1	19.9		140.6	81	56.6	92.2	77.9	73.7	79.8	116.1	206.9	46.4	55.5	267.3	143.6	119.9	106	37.2		575.6		807.5																716.9
P55786																						17		20.7	150.7	279.1	320.6	210.7	213.5		208.2				127.6	132.3		114.4	31.7
P55789	106.9							148.6		253.6		100	109.3		345.8		212.9	703.6			119.4	86.7	5.7	151.9	94.5	77.1	15.4	5.4	5.7	134.5	126.9	150.4	172.1	125.9	129.1	98.4	25.7	46.6	51.9	211.6
P56192					1009	1091
P56537			170.1			197.2				229.7						1123.1	379.9					95.4			100	179.8	79.1	102.2	127	67.5	98	126.2		136.8	49.8	45.4		151.1	204.3
P56705	43.4	12.4	415.4	50.2	79.9	61.4		70.8			144.9	66.4	431.4	140.2	78.8				335.1	169.6
P56715	158.5	20.7	29.7	19.4	24	28.1	107.5	59.8		48.5			36.5	78.6	162.6	498.9	590.3	214.1	22.8
P57071
P57679			150.7	77.6	161.9	26		227.1		41.4	105.7	261.9	338.7	87.6	115.9				285.8	219.8
P57775																						579.7		572.2																693.8
P58005	23.4	104.8	1309.3	40.4						16.6	71.7	34.8	48.8	34.6	50.9	128		30.9	193.4	12.5
P58107																							50.6	630.4	76.7	218.6		204.7	161.9		74.7	150.4	151.5			59.2
P58499	134		30.9	113	53.9		473.7	192.3	63.2		295.2	137.6			66.8	217.1	177.1	145.3				37.1		152.2	314.2	77.9	76.6	76.1	37.4	48.9	49.6	67.1	80.8	57.7	94	45.3	39.1	61.5	35.2	57.1
P59045																										1039.9
P59780																													2100
P59861
P60606		44.2	26.9	120.6			203.6	198.4		103.5	51.6	176.3	225.8	321.9		169.7	223.1	234.4				63	251	46.6	127.1	105.1	93.1	42.6	125.7	33.9	135.3	132.3	143	50.1	138.6	124.8	297.4		33.1	97.6
P61077	90	39.4	32.9	33.8	37	503.1	32.3	747.3		15.3	45.2	22.4	16.3	17.7	88.2	9.8	33.1	50	89.5	62	134.8
P61201																						221.9				100.9	169.7	206.9	77.9	265.5	104	198.9	37.8	48.2			36.7	217.9	282.9
P61244																						56.4		292.8	162.8	151.2	161.7		105.8	51.4	47.4	119.4	86.1	107.4	115.9					360.1
P61626		251.6	203.1	340.1		198.5					155.9	186.5					185	237.2	342.1
P61769		783.2		483.7	153.7				455.1	224.4
P62328	204.6	190.7			201.7		95.9			470.1					645.6	291.3												161.4		275.6	387.2	642				426.3			207.4
P62875	866.8	1233.2																									130.3					400.5					148.6		700.4
P62937	246.5	42.6	166.9	111.8	230.9	116.8	95.3	92.7	139.2	107.4	104.1			23.9		116.3			200.1	163.7	141.8		143.8		108.7	130.4	129.6	257.7	51.7	232.3	142.7			177.4	140.6	130.6	140.3	182.8	131.6
P62942																						9.5		54.5	115	72.3	81	63.3		53.9	83	442.9	517.3	59.1	52.8	42.3		177	177	72.1
P62987																							281.4			80.9			90.4	271.1	226.5	104.5		217	149.5	316		362.7
P63313									216.2			457.6	231.9						660.2	534		60.5	211.2				138.6		129.5				58.8	496.2	133.5					657.9
P68871	96.4	109.8	7.9	12.6	23.3	23.9	4.8	2.1	381	366	81.9	51.9	73	73.2	49.7	57.1	182.4	149	123.6	200.6	29.9
P69891	24.1		6.8	5	8	9			18.4	675.4	18.9	44.6	1164.1	24.7	14.5	13.5	4.4	34.2		14	20.3	124.1		80.1	173.6	90.3	119.7	70.7	103.6	88	98.5	93.4	118	175.9	152.9	12.2	23	61.5	94.5	293.4
P69905	66.4	45.3	3.8	8.2	16.3	17	3	1.7	437.8	424.2	73.9	63.2	74.8	63.8	50.4	31.3	197.3	173.1	127.7	199.7	21				386.9					404.1		373		252.6					683.5
P78346																								133.3	176.7		47.9		104.8			52.3	225.5	259.4	155.3				5.2	621.6
P78363			42	142.1								190.1	428.6						949.5	347.7
P78509	103.3		170.4	104.6		15.8	153.8	30.9	33.5	113.8	32.2	130.3	223		78.6	288.5	232.2	128.5	260.6			35.6		38	145.7	630.7	748.9						153.8		119.3	45.6	55.9	75.8		50.9
P78527	124.5		159.4	241.2						310.1		272.7	270.9		112.3				608.8			305.4				143.6		96.1	104.4	211.8		266.3	185.8	227.7	242.4	210.1				106.4
P80108			602.2		376.9	429.3	691.6																	76.9						254.6	269.1	157.3	308.2	244.1		229.9				287.5
P80748		7.5	43.2	106.9	74.3	94.7	667.9	684.2	42.9	109.8	87.4	93.6	15.5	15.3				24.2		32.8		1536.2	68.9			83	127.2	277										7.8
P81408																							572.1	208.9	48.8	122.1	110.4			213.6	75.2			155.7	75.6		419.3
P81605	169.2			170.1	154.9	133.8		153.7	176.1	190.3	150.2		255.9	151.6	186					208.3
P82094	138.5	16.3	58.9	116	73.3	108	67.2	322.6	66.2	55.8	83	10.2	22.4	30.7	79.7	294.8	69.9	313.2	8.3	50.1	115	83.1	78.8	201.6	116.8		28.9			35.7	55		29		58.6
P83916																						22.2		112.9	350.1	77.5	114.8	291.8	153.1	92.6	145.1	162	54	28.4	48.2	29.5	32.1	152.8	143.3	25.9
P84090		14.3	26.5	153.1		39.3	158.4	130.6	235.4	87.3	258.5	115.6		87	60.8	26.4	177	243.6	16.6	25.2	244
P84996	89.2	33.2	21.5	186.5	218.4	140.9		200.4	71.5	38.2	30.8	194.2	206.7	86.1	175.9	103.5	37		266				2100
P98160		174.4			163.4		217.9	322.9	244.6	216	119.6				331.3			309.9						376	605.7		114.2	115.4	39.5	135.1	102.2	193.3				71.5			267.6
P98161	248.5	89.7	69.9	199	142	69.6	105.1	23	68	133.4	212.2	79.4	79	70.2	76.5	26.6	12.4	43.1	84.2	207.8	60.5
P98164	115.3		9.8		124.4	145.2	53.9	59.4	171.3	203.9	99.9	123.6	312.8	208.6	248.5	85.2			89.6	48.6		36.3	66.8	48.8	27.6	97	188	16.3	93.5	22.3		214.7	111.3	109.3	241.1	90.8	236.8	212.3	36	239.7
P98174
P98194	381.4		158.5	200.2		234.7	356						235.4			533.9
Q00597	67.9	573	178.6	317.2	87.6	171.4		122.8			182.1	83.7		63.6					121.6	130.5
Q00653			113.8					67	105.8	564.6	403.7		133.3	76.3				397.7	81.4	156.4
Q00688			1312.6				86.8				284.2		416.5									35.9	22.7	118.3	221	55.2	67.4	56.1	222	142.9	274.2	305.8	175.5	26.1	35.8	16.1	25.8	108.6	81	19.8
Q00722	198.2	27.3	12.2	121.4	139.6	153.6	317.7	81	222	123.4	142.5	51	88.4	24.1	93.2	244.7	29.6		23.4	6.9						377.9	276.6				220.9	180.3	188.4			149.1	338.9
Q008S8			274		178.4	174.9		102.4				24.9	97.1	272.7	39.8			47.5	512.1	376.2			2100
Q01459					882.6	836.1								381.3								19.1	26.8	82.6	49.8	168.8	201.1	312.9	130.9	70.8	119.4	75.7	61.7	140.6	101.2	51.8	48.7	89.1	76.6	123.9
Q01484				25.5	111.3		299.6	36.5	351.7	114.1	39.4		10.8	93.3	215.7	101.5	252.8	307.3			140.5
Q01546	47.5		26.8	100.5	105.4	173.9	191.6	78.6	122.4	118.7	149.7	78.5	84.3	103.4	101.4	107.1	239.8	161.5	32.9	76				97.9	98.2	80.5		160.9	80.4	157.9	185.8	110	321.3	131	113.1	32.6		86.5	208.8	160.6
Q01629	7.1	51.7		62.6			33.8	14.4	10.8	522.1	12			9.2		194.2	45.4	130	29.6	156.4	820.7
Q01658			647.1	471.3		341.5					640.1																	335.6		143.6							248.5	808.5	563.8
Q01814	128.6				51.6	276.1	100.5			219.3	204.4	259.7	121	237	102.9	100.5			214	84.4						2100
Q01850	94.9		104.9	54.2	133.1	194.4	22	80.5	52.7	57.7	122.8	215		199.6	69.9		49.1	99.7	486.5	62.9
Q01973	112.8	92.8	109.3	106.1	27.8	68.2	75.9	37.4	133.9	118.7	127.8	96.5	116.9	80.6	88.4	36.7	152.4	54.2	137.6	184.5	141.5
Q02083	41.6	59.5	422.7	115.5	94.1	98.4	34.9	72.8	27.4	32	103.8	107.2	122.5	65.3	24	18	13.4	23.6	458.1	156.2	9			199.3	236.2	85.3	233.3		105.6	97.4	261.2	189.2	287	65.3						204.5
Q02224	160.8	36.1	21	180.2	230.7	172.1	218.1	10.9	178	139.3	213	94.7	157.4	41.1	138	28.4	34.9	16.5	28.8				6.4	1.9		76.6		24.6	16.9	1740.4		50.3	5.9	62.6			2.3	44.1
Q02246																						208.1	13.3	56.9	24.4	236.9	283.9	45.8	56.4		289.7		15.9		11.8	25.9	188.8		21.4	154.4
Q02297															848.3	1251.7								129.4	73.7			221	143.9	233		121.1	103.5			342.4		126.8	194.2	122.1
Q02505			63.8	164.6	78.9	87.8	161.4	55.3		142.6	248.4	546.4	157.3				129.5	85.3	83.1	95.6					460.3			546.1	313.6				306.2
Q02641																						171.4	38.1	45.1		107.9			296.5						128.3		53.1	75.9	395.7
Q02846	122.6		468.2	143	137.3			18.1				194.2	124.5	128.4	86.3				570.3	107.2
Q02880
Q02978			1051.7																1048.3					434.2																1361.3
Q02985					98.1	273.3	148.7	135.9	294.7	193.8	121.8	173.4				99.2	391.1	93.2	76.8					442.7	715.5	92.9				101.3	59				91.3				411.1
Q03001	72		74.5	198	66.4	100.5	270.7	77.9	95.7	168.6	212.8	131.9	19.3	31		24.2	206.2	261.1	59.8	29.3		27.9						518.9		88.7						127.7	344.9
Q03113					108.6												218.9	1039.6		733		38.1		89.4	103.9	76.7	102.2	51.2	143.6	76.5	100.5	120.7	133.3	280.6	165.9	153.9			47.2	259.1
Q03164																						369.1		1334	220.9	175.9
Q03468			689.3	1410.7																		13.1	1	93.5	154.6	110.4	125.1	228	160.1	86.2	96.7	181.1	133.5	82.9	75	34	21.7	155.8	136.9	80
Q03591	31.4		204.5	422.3	64.2	112.3	140.6	49.7	90.1	88.8	106.9	41.3	112.1	104.9	49.3	17.8	141.6	75.2	76.4	101.9	68.9				129.4	115.2	85.1	242.3	97.8	216.5	131.9				142.9	172		277	455.7
Q03701																						76.3	11.5	186.9	111.1	112.8	66.5	58.4	63.6	31	79.6	51.9	94.3	200.2	84.8	146.4	62.8	219.1	131.5	82
Q04721	155.8	139.9	23.6	61.8	23.6	141.4	50.2	170.8		234.5	29.1		247.5	22.9	30.5	80.6	202.1		49.1	399.8	36.8																			2100
Q04727	156	147.8	124.7	210.8	89.9						157.9		138.9	102.9	114	647.5		51.7	92.8	65.2
Q04756	109	188.2	70.3	68.6	118	86.8	106.1	103.7	120.8	108.8	72.2	105.4	137.5	144.8	71.6	31.5	48.2	118.6	89.6	111.1	89			294.9	99	209.8	462.4	324.2	403.3						104.1					202.1
Q05329	307.3	441.3			210.9	158.4	181.7		88.5	75.4	142.5			53.3	139.5		97.5	76.1			127.7							1387	713
Q05586				524.8	733.2												415.3	426.6
Q05923	231.8					172.5		250.2	177.9	188.1	146.1			184.5			252.1	178	147.8	171
Q05BQ5		256.7			455.2	308.4	405.8	673.9														172		137.1	156.7	176	203.1	52	104.6	53.1	69.4	115.9	114.9	97	145.9	69.9		51	52.1	136.9
Q06187					913.6	1186.4																		167	290.2	112.2	100.8	625.2	476.6			204.4	123.7
Q06520																						85.6	1669.8							40						173.5			131.1
Q07108	16.1		445.5	31.9	116.9	38.6		117.7			53.5	98.3	599.9	181.9	23.3				148.9	227.7												1103.6	996.4
Q07283	163.1	218.1	14.7	97.7	84.2	140.8	88.1	19.4	157.9	120.4	253	50.8	102.4	110.9	95.3	129.7	77.8	77.3	36.7	61.9
Q07627																						163.9	21.9	0.9	65.2	118.8	64.8	143.9	60.6	68.7	136.3	39	12.7	12.9	60.1	235.3	168.5	148.9	96.8	1
Q08209																						80.8		234.3	111.7	121.8	93.6	16.5	128.6	54.6	30.6	85	168.9	233.8	180.8	25.2				127.6
Q08211	102.9		218.3	110.9	96.2	113.9			217.2	231.6	119.8	180.9	74.3	188.7	65.9				197.7	181.7		82	92.2	73.1	175.2	130.2	167.9	183.8	46.6	28.2	92.6	63.2	61.1	28.5	73.6	73.3	119.9	336.6	147.1	91.5
Q08380		326.5		241.3	246.7	238	475	252.3	126.7											193.6						89.1					132.2	92.2	87.9	140.6				659.8	778	120.2
Q08828																										781.5	773.6		544.9
Q08881		2100																				192		137.9	275.2													980.9		514
Q09013
Q0JRZ9			49.7	72.1	149.4						300.5	494.7			250.7				478.8	304
Q0P670	497.5								602.9						510.6						488.9	55.5	32.4	19.4	86.3	12.6	54.8	18.1		205.5	10.9	102.3	195.2	256.9	324.8	248	43.5	283.3	13.7	14.3
Q0VD86	70.6		190.7	125.4	71.8	114.8	95.2	173.2	104.6	129.9	185.5	159.3	180.4	124.9	73.9				191.6	108.3
Q0VDD8		14.5	123.4	100.6	184.2	39.7	100.9	40.2			265.8	75.1	55.1	37.5	14.3	262.4	361	222.3	63	90.5	49.5			413.3	659.9						652.2					374.6
Q0VF49						170.3	450	331		266.9	180.3						265.5	128.1	127.5	180.5					140		173.4		293				160.6	145.4	142.4					661.8
Q12778			1498.3							422				179.6										87.7	270.4	57.8		396.9	165.3	100.8	136.7	217.6	109.3	88.7	121.5			109.1	140.7
Q12791	128.3	26.1		31	146.4	19.2	262.5	110.4	154.4	69.9	58.5	23.5	43.5	133.5	153.2	50	75.1	163.2		170.5	280.7	424.3		45.2	134.1	203.5	111.5	78.7	313.4	115.5	103.2		38	156.7		92.7		58.6	98.7	49.1
Q12802																						105.3	84.9	66.9	96.4	68.2	101.1	130.9	135.7	86.4	72.8	85.8	39.7	138.6	86.6	89.7	170.8	171.8	69.5	40.9
Q12805	7.2	348.4	80.2	52.2	514.5	17		39.5	10	13		39.7	51.2	23	17	15.3	726.1		109.1	36.5		202.6		154.5	209.9	177	182.2	86.7	78.2	82	119.1	73.1	89.4	45.4	113.4	131.1			89.5	63.3
Q12809	694		144.3									326.5				801.1			134.1
Q12830	153	20.3	73.1	257.1	175.5	187.9	161.7	76.2	113.9		130.9	44.9		47.1	437.5	62		29.9	129.1															845.2	820.2				434.5
Q12849	138.3	430.4	94.8		158.5	91.2	197.9	100.2	79.6	29.3	120.9	129	23.3	16.2	48.8	112.8		57.1	98.2	110.3	63.3		135.8	504.4	532	74.2				304.1	195.5					65.2
Q12866	265.1		92.1			224.7		121.9	117.9	306			92.9	91.1	159.4	12.9	110.5	94.9	103.5	169.8	137.3
Q12873	133.2		30.7	83.9	102	29	163.4	78.2	171.4	199.6	22	82.5	84.6	78.9	230.5	85.7	75.5	90.6	238.8	75.4	44.4
Q12879	51.1			342.6	230.1			336.2	473.7				110.1		97.1	60.3		225.7		173.2																		1337.2	762.8
Q12882																								357.6			147.8		103			195.3	358.8	226.4		109.4				426.6
Q12884																						104.7			149.3	108.2	57.7	147.1	148.2	212	134.6	120	19.4	301.6	92.4	161.5			262
Q12889													368.5						759.5	972
Q12905									1078.6	1021.4
Q12912	211.6		204.6	255.3	194	187.9									160.5		460		208.6	217.4		1217.4			262.3						331.7						288.6
Q12913	50.8	329.8		194.3	97.4	118.1	178.1	130.7	42.9		72.6	123.8	196.3	106.7	42.3	142.8	94.2	104.2	75.1			43.5	183.2	274.7	126.6	129.3	15.8	140.6	148.2	14	70	92.9	56.3	115.3	69.8	77.8	84.3	52.5	28.7	172.9
Q12923	19.4	1.8	52.1	114.7	94	209.7	57.7	161.5	52.3	117.9	191.9	290.8	123.7	71	51.9	40.1	71	50.7	271.9	55.7		54.8		192.7	48.8	143	109.2	109.3	196	137.7	196.8		270.8			129	228.7	128.1
Q12929
Q12955	132.5		160.1	175.3	221.3		240.6	241		260	283.6				177.4					208.2
Q12965	176.8	22.4	38.9	109	69.5	104.6	180.5	81.1	106.2	122.4	89.4	42.9	56.8	66.5	88.6	202.4	258.2	124.2	25.9	31.2	102.4			585.5																1514.5
Q13009	220.8		102.8	562.5						148.3	291								569	205.6		139.6		6.4	51.4	66.8	49.9	145.6	60	131.4	96.4	36.1	20.6		26.8	230.4	523.5	301.5	199.6	14.1
Q13042																																707.9				470.4		498.3	193.4
Q13043			1196			245.9		315.6		342.4																			116.2		273.6	376.6	871.6	116						346.1
Q13045	28	7.1	296.6	50.7	64.2	115.2	19.5	85.8	8.1	28.1	81.9	255.2	301.6	47.1	63.1			9	357.8	280.9				151.7	262.1	976.8							182.1		463.4					64
Q13057	22.1		87.6	128.4	56.5	110.6		149.4	35.9	48.7	127.1	267.5	209.6	146.4	92.5			18.4	296	303.3		56.6		145.9	215.2	57.6	105.2		141.3	32	44	80.3	125.5	274.6	139.2	71			10.8	385.4
Q13075																								132.9	207.1	128.1	168.3	207.7	89.6		197.4	345.6	303.5		87.4				55.6
Q13129		89.1	258.4		57.3		33.9			172.4	193.8		188.2	267.6	136.1	47.8	429			226.4		46.6		54.2	164.2				143.7		179.4	199.8	499.1	343.3	137.7	158.4				173.6
Q13185	74.8		57.9	28.6	80.2	233.2	19.2	86.6	120.6	237.5	62.1	22.3	183	424	158.5	15.9		31.9	27	236.8		0.5	306.1	0.8		247.5	2.2	551				4				823.3	9.5	0.8		154.2
Q13231			153.9	360.5					207.6	147.3	135.9					413.5	161.5	283			236.7			317.6	318		231.9		225.3				334.9	201.4						451.2
Q13315	126.8	54	55.2	93.5	82.9	227	136.5	84.2	103.6	95.3	102.8	70.4	80.2	90.9	104	125.1	139.3	108.6	52.1	82.8	84.8							2100
Q13387			305.5	365	100.9	173.1	142.6	125.2	65	158.6	179.9	105.2	27.7	25.8			55.8	120.2	97	52.5		72.4		60.4	289.4	48.4	63.4	24	145.8	76.2	71	79.2	105.1	168.6	125.8	205.6	135.1	41.6	75.1	165
Q13402
Q13405		837.7	228.7										354	329.2						350.4
Q13409								169.2	358			329.7	454.6	269.4					285.7	233.4
Q13416																								585.1																1235.8
Q13421		48.9	188.4	163.1						215.2	176.8	148.3	259.6		165.5				734.3
Q13428	10.2		119.2	266.8	195.5	30.8	95.7	113.6	103.6	80.5	258.1	138.9	109.9	122.2	64.3	24.8	64	145.4	43.3	113
Q13449
Q13459	178.5	24	54.1	58.7	48.6	43	41.9	29.7	192.6	167.5	65	39.7	110.4	93	70.2	207	284.8	189.1	70.7	86.9	44.5	10.2	73.9			392.2	14.6	84.8	600.9	28.4	17.7	35.1	12.6	16.4	46.7		14.1	445.2	97	38.2
Q13507																									119.6		67.2	193.3	99.6			945.1	463.1							82.1
Q13571
Q13609	36.4		102.8	155.4	114.8	82.8	40.8	86.5	121.7	129.1	97.8	209.9	232.1	107.9	169.1			83.5	236	93.5		115.2	6.9	157.9	68.9	92.8	78.7	46.7	88.3	57.5	74	97.4	156.2	213.9	157	88.2	13.2	16.9	34.3	365.2
Q13615	41.4		127.9				358.9	91.6	176.7	78	41	172.6	198.1	109.1			216.4	368.3	46.1	74		7		118.2	178.8	108.9	90.8	123.1	63.9	460.3	412.4	39.9	29.6	34.1	49.8	12.2		56.6	74.7	52.6
Q13618	82.6	138.3	292.2	56.6	59.2			90.5			29.4	33.9	166.2	171.5	77.2	29.6		49.7	313.9	417.7	91.5
Q13634	166.5		116.4			105	163.8	143.3		119.7		308.6		103.9	105.9	115.6	233.1	140.4	174.4	103.5		72.5		113	86.7	93.4	67.6		91.7		59.8	96.9	157.3	142.5	128.6	124	91	124.6		393.7
Q13635	285.3				173.9	267.4						624.5		543.1				205.8				97.6	422.5	107.5	106.3	94.9	127.8	59.7	65.2	54	66.8	162.9	91.2	166.2	93.8	36.7	59.6	22.5	46.6	118.4
Q13751						179	343.6	200.1			539.8	512.9								324.6		34.5						520.3		195.7							330.1	143.9	368.7
Q13790	98.7	104.2	57	86.9	114.5	183.1	142.8	103.3	131.3	144.8	80.4	94.3	97.3	112.3	73.6	60.5	111.2	105.1	61	82.5	55.2	12.6		253.8	233.9	121	145.9	196.4	93.5	101	110.3	108.8	76.3	120.3	77.7	17.2	19	92	116.4	70.5
Q13796
Q13822	434.8		197.5	42.4	278.3		19.3	7.7	695.6					6			4.3	360.6	5.2		48.4
Q13952			276.4	137.4	149.1	78.8		87.2			55.9	107.8	191.6	132.1	94.7				570.9	218		208.5		123	59.3	161.6	130.2	178.3	184.4	99	84.5		35.3		31.7	33.2	37.8	234.5	215.5	217.5
Q13972																												569.4	389.1	104.8	158.5	154.5	139.9		104.5
Q13976
Q14004																								215.1	187.2		73.1			134.6	413.3	377.5	415.7				134.7
Q14005	28.3	164.9	11.4	50.7	28.5	19.8	375.4	68.9	184.7	110.8	70.1	19.6	37.9	39.7	95.7	418.2	40.2	150.9	13	15.7	155.5
Q14126					359.1	180.7		214.8	212.5	276.6	209.9	94.3	176.7	194.8					180.6			18.6	13.5	263.1	16.9	120.3	84.4	28.2	116.1	46.3	140.7	156.5	107	437.6	161.1	49.7		14.4	33.1	105.7
Q14142	117.6	855.6	60.9	71.6	68.4	58.7	73	57.8	73.6	57.4	43.1	40.7	58.4	52.5	47.9	100.9	83.9	77.1	60	40.7
Q14146	117.6	855.6	60.9	71.6	68.4	58.7	73	57.8	73.6	57.4	43.1	40.7	58.4	52.5	47.9	100.9	83.9	77.1	60	40.7		597.2			137.2	165.1	115.2			143.5	149.1				158.4	137.5	42.2	222.9	231.7
Q14152	70.9	29.6	342.8	83.6	121.7	63.7	76.3	103.9	58.8	104.7	93.1	78.1	109.1	141.8	54	44	49.9	60.9	157.3	160.3	95.6	81.8	147.3	107.1	119.3	104.7	140.4	91.1	61.8	70.3	41.6	75.9	123.2	167.1	89.4	124.6	118.8	119.8	86.9	167.3
Q14156		122.6		142.4		63.3	286.8		111.4	131.3	80.5	71.6	80.1		96.3	140.3	193.2	272.9			307.2	40.1	7.5	43.4	80.8	68.2	71.5	94.3	75.7	125.7	124	136.8	181	128.4	111.7	225.1	161.9	89	112	75.2
Q14165													1282.7	817.3									63.8	251.9	69.6	61.1		446.8			57.3		215.2	176.9	194.3				162	128.7
Q14185	52.7	30.4	215.7	104.4	97.4	83.3		103.3	45.5	88.4	52	97.4	304.8	130.7	71.6	49.3	47.9		525.3					198.4	447.3				483.8		70.2				261.7				70	282.6
Q14201	316			369.1	165.4	201.1		176.1	108.4		136.2		202.6	272.5	152.6							128		185.1	129.1	132.4	125.2	22.6	91.1			95.3	155.5	117.9	181.4	56.6				456
Q14204	198.4		222.1	182.8	71.9	37.3		157.9		133		149.8	135.8	232.6	126.8	73.6	124.4	43.5	126.9	83.3
Q14246							1134.1	645.6		320.3
Q14289																						37.9	29.7	15.5	71.5	80.4	101.4	158	131.2	91.6	119.1	163.8	132.8	9.4	29.9	43.8	33.8	503.7	247.6	98.9
Q14314																						78.7			95.2		78.3		271	221.7	174		63.8		536.4
Q14315	256.5				162.7		316.3	10.2	250.4	307.6		103.6		212		67.6	21	352	40.2			47.8	38.9		183.7	88.1	190.5	161.8	125.2	188.9	192.5	58.5		140.4	152.6	164.3		182.8	28.5	155.4
Q14320			496.3						112.1	204.6		811.8			138.7				336.5				22						206.4		649.7		183.7					510.6	317.4
Q14376	88.5	48.5	120.1	123.2	106.4	86.2	104.7	144.2	72.4	69.9	83.7	68.9	121.3	121.9	70.5	67.5	102.7	82.6	106.8	112.5	197.5	116.3	46.3	151.6	109	125	154.8	121.1	228.8	90.3	72.6	76.2	57.8	121.8	125.8	109.3	12.6	34.9	76.1	132.6
Q14457				526.7			707.6		336				85.9			65.5	378.3					82.6	9.9	64.5	96.5	107.8	74.2	159.5	113.2	137.1	123.9	130.5	102.1	135.3	129.4	117.5	53.5	81	159	70.4
Q14493																						44.5		146.9	141.7		25.1	501.4	179.8	75	156.1	152.8	60.1	70.2	31.6			206.4	197.3	56.8
Q14494			92.5	117.4	99.2	91.9	419.1	140.7	125.4	189.1	248.5	70.7		19.8			387.1	98.6				41.6	184.5	469.5	55.9	29.7	22.2				18.3	105.5	213.4	76.8	32.1					730.2
Q14515	72.8	115.6	116.9	142.1	30.3	47	1.9	147.9	100.6	48.8	178.3	242.7	257.6	133	118.5	47	2.7	7.7	163.3	125.2		65.2		153.9	112.1	77.7	122.6	25.8	105	56.3	19.4	92.5	132.8	152	155.5	55.2				494.8
Q14517																								125.1			41.2		65.3			57.6	400.1	567.5	49.8					657.2
Q14533	18.1	22.3	33	65.8	149.9	127.8	98.2	56.3	92.5	94.7	49.7	62.7	121.5	62.8	85.1	208.1	173	83.2	141.4	313	41.1
Q14571	143.6					237.2		28.4	252.5	286.6	213	294.9			201.5	100.1	87.3	65.4	189.4
Q14573			207.6	350.9		149.4	217.8	144.8		339.4								147.3		542.8		19	43.4	68.4	121.8	58.1	61.6	299.8	110	227.3	153.7	77.2	35.7	33.4	43.5	32.3	33.7	261.7	300.7	45.5
Q14585																						78.2	51.9	24	132.2	193.5	37.1	165	86.4	205.9	178.2			266.2	8.3	38.5	129.6	107.9	32	21.9
Q14624																															204.4		204.3					759.2	932.1
Q14642			616.3									766.5							717.2
Q14643	221.8	221.1	2	9.2	63.6	78.8	38.8	7.4	75.1	51.6	40.1	28	121.1	122.7	147	403.6	99.3	70	43.2	19.7	235.7
Q14667	29					63	114.2	84.8	81.3	94.5	92.6	80	1107.4	94.7	24		145.8		61.4	27.2				61.3	73.4		46.9	141.9	84	184.6	74.3		196.2	134.7	138.6	132.5	88.9	132	164.6
Q14674			110	138.8	74	26.7	128.3	120.2	169.8	56.9	237.9	132.1	18.2	79.6	23.3		225.5	398.7	41	63.5	55.4
Q14686	33.2		43.5	144.8	162.6	11.9	22.4	132.6	157.8	102.1	171.9	110.4	134.2	109.3	177.6		200.8	114.5	177.7	92.8						383.1	304.7						263.3			307.1	581.1
Q14721		648.9	267.9										490.2						693				79.4		267.8	89.3	502.2	96.9	277.3	10.7	66.7		36.7		288.4	37.3		69.4	64.7	213.4
Q14738																						111.3	22.9	64.6	89.9	58.9	56.7	101.9	72.8	39.8	101.1	117.7	45.1	30.4	93	57.5	420.9	275.7	126.4	163.4
Q14739
Q14766																						52.5	13.2							572	437.3	109.1		46	137.9			357.4	254.2	33.9
Q14789	411.4	561.6	71.2	61.9	69.6	43.2	67.9	40.4	43.4	48.2	44.1	63.1	59.4	65.5	71.9	89.1	74.8	66.9	63.1	83.3		137.5	81.5		145.4	161.7	144.1	169.5	109.9	178.9	187.7	231.6	91.9	138.1		151.8	97.5			72.8
Q14790
Q147U7																						210.1	112			244.7						270.6		127.2		333.2				294.3
Q14831	142.6	541.3	47.1	59.7	140.2	110.2	40.4	36	53.7	62.6	110.4	48.7	100.9	98.1	73.2	57.1	60.5	98.7	132.1	57	29.3	103.2	189.2	273.1	115.3	79.6					74	91.4	89.5	95.6	87.6			280.8		332.3
Q14833																										332.4	1538.3								229.3
Q14956	119.1	209.1		114.2	125.6	133.8			102.3	120.6	155.8	133.8				129.3		123.5	632.6
Q14966	52.8	20	51.1	51	55.7	63.7	48	140	159.7	211.9	60.8	130.9	190.6	66.7	225.4	49	218.9	32.7	46.3	138.4	86.3
Q14990
Q149N8
Q14D04	270.6		71.2	103.9	186.6	309.4	71	128.7	98	102.7	87	46.9	40.5	181.9	109.7			102.8		189		63.6		35.8	61.6	66.7			194.6	40.4	105.4	200.3		323.4		47		73.1	121.2	714.3
Q14DG7			136	175.5	35.1	78		130.9			65.2	184.2	332.6	128	60.5				478.2	295.8								1440.5	513.4					71.7	74.4
Q15058																						85.4	724.6	74	73.3	4.6	34.8	122.9	15.3	78.2	27.9	96	82.8	95.1	20.2	35.1	98.3	119.5	107.4	129.9
Q15075	256.8	134.9	123.8	146.4	151.2	204.8	124.2	96.3	106.2	75	75.7	41.6		66.1	77	122.2	163.5	90.7		43.6				289.9	185.5				216.7		74.7	177.3	379.3	186.2		78.3
Q15119																						96.4		233.8	214.3	237.8	97.5	232.6	86.7	179.8		82.2	95.5		243.9			94.4
Q15139					43.8		104.2	39.9	485.1	668.1			494.3	62.9	201.6
Q15149	360.1	55.7	3.9	8.1	156.1	231	18.8	12.8	105.2	84.1	59.5	51.2	69.3	137.1	211.1	166.2	83.4	98.3	143.4	14.4	30.6
Q15223	29.5	96	26.7	84.5	40.4	41.2	34	118.3	47.7	130.5	53.1	140.9	548.5	155.5	188.8	119.6	132.5		112.4					180.3	141.8	67.1	137.7	61.1	347.1	100.3	142.6	322.9	277.8	119.5	97.5					14.1
Q15257																						37.2	21		140.3	27.4	19.4	40.9		160	179.4		14.1		60.7	189.8	308.3	254.8	245.1
Q15262			46.8	183.1		78.5	163.1			122.3	80.3	55.5	45.7		171.9		872.4	117.5	162.9					123.9			92.5	183.7	251.8	451.6			234.9	250		194.8	181.9			134.9
Q15269
Q15293	21.9	221.3	27.9	79.2	143.9	136.4	435.8	154.4	44.6	181.5	55.6	36.5	38.7	41	17.5		203.7	191.4	23.5	45.3
Q15303																						56.8				298	304.4	212.9	220.5				400.8		359.1			247.6
Q15311	138.9		143.5	69.1	134.1	152.9	159.7	140.5	110	120.9	72.3	74.3	144.4	121	57.3	63.2	51.2	110.3	95.4	92.3	48.7	78.9	662.5	40.5	86.4	32.3	108.5	143.7	30.7	103.3	131.8	70.7		63.8	90.1	89.8	40.2		186.9	92.3
Q15319	204.2		222.4		159.6		170.1				142.5	160.7	175.1		158.9	165.9		241.8	158.3	140.5		106	45.3	116.3	68	86.5	57.6	60.5	155.2	84.6	122.8	49.3	61.1	101.4	119.7	252	227.9	111.7	94.7	36.4
Q15326																						22.6	26.7	113.8	91.3	84.2	97.5	24.9	120.3	59.4	74.2	161.8	276.5	343.2	115.5	75.9	11.7	4	22.5	128.6
Q15345									211.4							1672.5			216.1					170.9					29.7			280.8		451.1	258.3					336.9
Q15361
Q15366																									248.8	261.2	164.6	333		346.9			212					339.5
Q15404			222.4	244.1	93.3	100.8	54	173.7	72.8	228.9	225.2	202.4	101.2	77				97.4	129.6	77.1
Q15468	135.5	12	87.2	95.4	115.7	111.6	79	53	84.9	99.1	88.5	116	131.4	102.8	91.2	85.3	160.6	157.1	91.7	132.8	69.2
Q15542																						20.6	129.2	47.6	92.4	123.5	131.6	268.9	126.2	43.1	179.2	84.6	102.9	169.1	62.7	57.8	19.2	133.9	127.6	140.7
Q15642																						19.5		111.7	227.7	61.2	67.4	357.9	199.5	68.2	79.9	147.5	92.2	96.4	106.2	12.3	7.6	138.6	148.8	66.8
Q15648	24		164.2	21.5	81.3	63.3	24.1	113.6		16.4	12	16	291	189	110.9	34.4	327.9	256.3	266.5		87.7	246.8	133.2	32.6	175.4	42.8	11.9	63	60.2	47	18.9	177.7	48.5	49.6	153.2	14.9	278.1	244.2	129.9	48.7
Q15669																								239.9	826.6					161.1	217.9	164.6
Q15762
Q15811	106.4	147.7	81.8	96.5	104.5	94.7	119.7	88.7	127.9	107.4	83.5	137.4	174.4	19.3	129.3	8.1	118.4	137.6	81.2	77.5	58
Q15833	256.8			107.1	212	118.9		158.4	121.2	93.2	50.4			512.6	469.4									33.4	137.9	99.5	103.5	182.2	88.5	141.7	78.1	160.4	147.4	200.6	185.8	23		148.1	124.6	136.1
Q15834							988.9	770.3		340.8												21.2	12.3	109.9	266	105.1	128.4	223.4	134.4	166.4	178.7	145.1	90.1	63.5	48.7	31.5	22.6	71.7	121.8	37.5
Q15848	99.4	47.7	145.7	125.8	94.7	122.9	43.9	51.1	85.3	95.9	145.3	161.6	145.7	105.9	79.5	60.7	68.7	65.8	138.5	150.6	65.4
Q15858	232.7		175.9	398.7			151.3		49.3		204.3	141.6				42.4	185.2	219.7	298.9
Q15910																								96.2				204.6	244	204.6	267.3			99	402.7			143.9
Q15911	118.5	58.7	83.8	77.8	61.8	118.2	53.9	148.2	60.7	101.9	78.2	93	171.7	105.6	124.9	169.4	105.6	110.7	130.3	71.1	56.1	195.4	16.7	81.7	82.6	66.8	64.3	69	35.2	71.1	75.7	69.2	60.1	140.2	123.1	91	282.2	232.8	142.4	80.2
Q16206					77.5		242.2	98.9	158.5	75.3			285.7	75.5	293.2	214.5	463.7	115
Q16254																						258						194.4	495.8	193.7	319.7	172.9			238.2	227.3
Q16281	172.4		184.2		102.3	140.5		54.3		67.4		185.1			131.9				746.8	315.1		20.9	21.3	130.1	268.2	107	135	239.5	78.6	83.5	131	187.4	125.2	71.3	65.4	41	28.7	145	103.8	51.4
Q16512																						195.7						270.3								126.5	1216.2	66.4	164.3
Q16537		1564.2	166.3																236.5	133
Q16576			146.6	134.3	102.2		218.2	158.6		142	83.1	68.2	99.7	114.6	134.9	80	206.7	314.6		96.3					245.1		68.1	606.2	303.1	39.8	73	228.7	63.1					199.1	234.8
Q16610	157.5	127.7	78.6	92.3	485.5	101.1	57.5	41	57.3	71.9	48.7	32.7	103.3	100	90.3	140.3	61.3	54.6	82.2	40.3	76.1	57.6		103.2	319.1	130.2	158.1	195	129.6	112.4	109	105.4	26.4		60.3	55.4	90.1	206.2	173.4
Q16623			274.1	9.1	27.8	66.5		82.5	7.1	21	125.1	270.2	398.9	26					657.3	134.3			22.5		29.6	191.5	179.2	193.7	125.4	252.9	226.2	150.8	75.4	54.1	133.9	16.4	29.6	199.2	75.9	15.4
Q16670	13.5		0.4	29.8	18.7	22.1	384.6	16.9	157	118.9	3.7			19.8	41.9	68.1	670.6	309.9			224.3
Q16760																							290.2			236.9								598.3			360.5		408.4
Q16787
Q16827	21.5	46.4	49.6			31.7	52.4	30.6	36.1			40.3	109.6	105.8	548.1	588.6	210.3		68.7	160.2				19.3	15.6	27.6	46.8	385.3	140.5	172.9	126.4			61.4	107.9	292.8	655.9		13.3
Q16832			118.1		311.6	140.5		86.5					385		377.6		507			173.7
Q16849																	2100
Q16853																							20.4				37.7										2041.9
Q17RD7
Q17RS7	86.1	52.7	94.3	33.4	135.7	279.1	138.5	66.8	61.5	200.6	91.4	183.8			72.6	91.7	226.6	119.5	86.7	79.1			115.1	356.8			373.5	136.3	124.7	109.7	126.6	78.7		77.9		111.6	85.9			138.2
Q17RW2				172.8	247.8	374.2		368.2		141.2	400.1	200.6	195											121.2			184.4		394.4				108.4	209.8	432		337.5	199
Q1ED39			440.2	196.9			229.7		252.1	130.5		149.2					232.4	113.1	187.4	168.6		301			119.5	329.4	539.4		191.2			186.2								433.4
Q1KMD3	59.1	642.4	24	71.8	54	37.8	127.4	30.4	95.3	90.7	74.2	79	60.3	47.6	75.3	220.8	85.6	94.3	74.4	55.6
Q1MSJ5																								459.1	842.8	165.1		201.4										214.2
Q27J81					412.9		505.5	300.5							357			524.1				32.6		38.7	57.1	376.7		410.6	45	96.7		257.1	131.7	157.3		113.9			222.1	63.5
Q2KJY2																												492.9		738.1	177.6					88.8	132	246	224.6
Q2L4Q9	130.7		68.4	162.4	87.8	126.8	279.2	110.3	122.1		50.3		214.9	143.6			242.1	197.4	124.8	39		16.6	4.5	57.3	158.9	63.1	138.4	104.7	51.7	118	147.7	286	48.6	147.3	111.1	67.3	60.3	140.7	128.7	98.2
Q2LD37																									214.9	68.1	80.6	281.2		249					224		463.4		471.3
Q2M3C7																						57.3		185.5	137.5	221.6	242.9		226.8	45.9	25.2	75.2	221.2	165	100.7	91.2			10.4	171.2
Q2MKA7	100.5	127.3	77.8	122.8	51.1	62.1	187	106.3	2.6	104.1	93.3	37.4	124.3	118.5	75.4	86.9	100.9	246.2	46.2	39.2	190
Q2NKX8																						97.8	217.2	52.5	71.2	103.3	81.3	31.3	25.4	41.8	59	6.5	150.8	141.7	104.5	85.3	161.4	35.2	581.8	1.2
Q2PPJ7
Q2Q1W2	35.7		61.1	61.9	89.7	76.4		194.7	105.7	118.5	91.6	98.1	334.3	102.2	127.5			82.9	314.4	205.3		17.8	1.6	3.6	97.8	53.8	46.3	577.7	10	99.4	64.1	4.6			18.9	66.9	69.3	623.8	244.5
Q2T9K0	111.9		140.8	120.4	115.3	54.4	70.6	206.8	96.2	90.1	96.7	115.5	142.3	234.3	112.9	62.3	76.3	54.5	62	136.9		205.7		51.3	78	133.4	245.9	50.2	136.2	55.2	162.5	86.6	123.1	146.9	196	167.6		79.7	50.6	64.1
Q2TAK8			15.1	80.7	49.1	43	297.1	111.6	264.6	213.7	131.2	55.7	137.4	89.9	168.7	138.4	15.1	190.1	21.5	20.9	56.2	382.8			316				554.1	207.9			288.2
Q2TAL5			572.4									194							541.2	792.4		146.8	136.2	258.1	94.8	13.9	137.1	30.3	15.8	16.4	49.8	130	83.9	129.2	42.5	38.1	76.8	17.9	26	372
Q2TAL8
Q2TV78																						741.2	878.2												480.6
Q2V2M9		63.8	79.9	121	108					395.8	88.4			64.3	62.1	264.8	73.8		391.1	74.5	312.5	214.1	24.7	30.1	61.8	89.2	125.3	129.8	156.6	73.7	78	59.3	129.4	26.9	71.6	122.5	259.8	160.5	150.2	66.5
Q2YD98
Q309B1
Q32M84	617.4	741.7	4.1	7.1	173	218.4	61.6	59.7	24.5	26.4	14.9	21.1	50.1	31.5	13	8	8.2	4.6	6.9	8		98.8	38.2	67.4		143.9	101.1	132.3	134.4	114.1	198.6	94.9	72.3	34.6	104.3	70.7	145.2	241.4	153.8	134.7
Q33E94			652	1448
Q3B7T1	232.7		175.9	398.7			151.3		49.3		204.3	141.6				42.4	185.2	219.7	298.9
Q3B7T3	58.4		70.8	150.1	92.6		141.7		181.2	162.3	214.2	143.6		84	134.9	190.3	207.2	155.7		113
Q3B8N5	44.8	442.9	76	74.9	45	27.6		13.2	35.5	87.6	231	271.8	157.4	47.6	34.2	7			357.6	145.9		19		2.9	91.6	59.4	19.8	346.3	8.8	304.9	76.5	18	3	2.4	36	106.4	39.3	382.8	289.1	3.8
Q3BBV0	149.5	44.1		118.9	159.7	131.3	124.7	143	151.8	285.5	42.7	37.6	61.6	90.9	283.7	49.8	54.4	89.4		37.7	43.8	32.5	11.2	493.5					33.4			46.1	297.5	411.7	41.6					732.5
Q3LI68																							2100
Q3MIT2			1973.4														126.6					38.4	59.1	166.3	160.8	129.4		102.2	12.3			84.1	84.6		15.5	32.9	403.8	419.2	224	63.9
Q3SY00	105.7		34.6	85.4	148.9	174.7	98.8	111.9	80.8	139.9	130.3	239.3	60.7	61	173.6	52.5	144.8	65.2	111.6	32.1	48.2			117.7	351.9	87.6	48	107.4	22.4	172.2	128.9	104.5	100.5	15.5	52	25.1		230.4	380	29.9
Q3T8J9	37			83.8		649.9	205.7		232.9		277		253.6	84.4				19.6	232.6	23.4		129.5		272	183.2	271.2	224.3	131.6	173.9	66.9	112.5	177.1		326.5			31.2
Q3YBR2	88.8		77.5	114.7		105.7			136.5	244.3	219.4	264.8	218.1	112.4	137.4	71.1			137.1	172.2
Q3ZCN5																								365	422.2	288.4				249.7	374.7		400.2
Q494U1	432.9			275.8	141.3		558.9	143.5										396.6		150.9		207.7		167.8					221.9	225.7	107.5	353.4	305.5	150.3	135.2				152.6
Q4G0N8	54.5							515.8							94.7			1264.5	170.5
Q4G176							409									559.6	453.7	449.6			228			819.2										411.9						868.8
Q4JDL3																						82		193.9	299.5	85.3	44.5		198.2	59.2	61.9		57.5	130.2	93.8	191.5	108.2	86.1	50.6	287.4
Q4KMQ2	120.4	39	118.5	118.5	109.1	107.7	105.3	105.5	99.6	97.1	76.3	79.3	110.2	106.1	105	92	98.4	103.4	105.7	107.7	95.4				186.9	184	232.2							424.1	259.7	331.8				322.7
Q4KWH8	18.8	10.4	148	91.2	88.5	67.9	243.1	106.8	52.2	25.1	217	136.4	112	65	8.7	6.7	220.3	193.5	123.7	164.7
Q4LE39							1660.3	439.7																733	1367
Q4V328						1057.8								615.1						427.1		70.5		157.4	60.3	91.2	117.2	8.7	131.1	30.7	58.4	76.2	188	223.2	126	51.5	34.6	58.5	20	417.9
Q4VNC1			822.6										366.2						911.2
Q502W6			31.3	102.1	193.3	232.6	181.9		91.6	243.4	85.6	281.2	203.2	73.8	108.1			66	62.2	143.6		96.9	43.4	95.3	119.7	192.3	63.8	95.5	119.9	128.9	174.5	131.3	150.6	59.7	68.2	112.3	44.3	49.8	61.3	99.1
Q502W7
Q53FZ2																													64.1						1157		53.1	170.4		107.2
Q53GD3				147.1	288.6		258.8	164.3		349.1	287.3	145.1		98.6	80.8		194.5			85.9					130		544.9	224.6		182.1		201.5		235	177.5					202.7
Q562F6	60.2			51.3	88.5	171.4	127.5	98.3	103.4	100.7	97.4	128.1	99.2	49.1	343.8	93.7	88.9		211.1	187.4		287.5		140.5	167.2	112.6	140.1		205.5	256.4	164.8				193.1	65.6	187.9
Q587J7				886	111.7	138.9		147.2		411.9					110.2			132.7	161.5			88.9	18.4	191	115.4	62.7	90.4	57.9	101.4	99.7	78.9	85.9	164	201.8	137.4	149.8	79.8	70.5	51.1	116.6
Q5BJE1			166.1	275.9	245.6	247.7	109.2	53.4	257	333.7	46.8	47		28.3			49.3	38		201.8		592				316.4			666.4	145.8	178.6					200.9
Q5CZC0			172.9	89.4	13.8	43.2	428.8	288.2			38.9						35	829.8	117.3	42.8
Q5H8C1																								279.7	332.9	307.1	393				161		261.6	124.6	79.7					160.3
Q5HYC2																						114.3		49	185.3	78.7	95.6	34.6	158.2	70.3	79.6	74	103.7	199.3	135.3	130.6	104.4	35.7	74	272.9
Q5I0X7	58.5		122.1	87.6	104	92.9	22	114.6	79.9	66.3	151.9	162.4	199.6	155.2	116.7	17.7	20.5	99.3	191	237.9
Q5JPH6	18	453.9	21.2		42.2	204.4		613		76.1	39.7	71.8	110.6	104.6	10		46.3	93.6	50.1	50.3	94.4
Q5JQS5
Q5JU67
Q5JU85					211.6				946.4		434.1										507.9								690.2	540.4									505.8
Q5JV73				617	349.2				502.4	185.4				112.6				208.9	124.5			86.2						134.4		141	130.9					102.7	801.7	703.1
Q5JYT7					504.6	547.5			502.6	545.3															149.6			246.6			265.9		183.6	153.5		307.6	167.6	226.2	275.4
Q5JZY3																						174.5	136.9	20.3		133.1	58.3	118.7	118.1	160.8	143.2	90.9	45.7	124.6	139.9	90.7	83	114.6	219	50.6
Q5M7Z0																						110.6	33.9	280.6	106.5	110	107.3	72.6	72	48.1	52	102	165.8	168.2	104.1	45.9	28.7	86.9		257.4
Q5MIZ7	103.6	3.9	50.8	107.1	49.6	73.2	26.6	94	81.5	74.2	75.4	127.9	313.5	124.1	140.7	175.8	30.8	140.2	174.3	93.4	39.6
Q5PR19			97	238.5	116.8	167.3			148.5	167	96.4	167.5	130.1	128.2			225.7	278.4		52.3	86.3
Q5PSV4				1522.2			86.4			90.7	93.1			121.3				101		85.3				93.3	87.3	269.4				306		291	112.5		203.5	271.9	9.5		240.6	63
Q5QJ74	184.3		92.9	91.2	74.8	96.5			242.4	199.3	267.8	212.6	141	178.3	48.3				151.8	118.9		52.7	47.7	52.4	49.8	102.4	84.7	119.7	57.9	118.5	112.3	162.4	199.7	163.9	69.5	131.7	139.2	106.3	92.3	130.5
Q5R3F8				2100																												2100
Q5S007																											1215.9
Q5SGD2				79.7	282.5	93.1		135.8	132.8		54.3	90.2		63.3
Q5SRH9				162.3	214.2	143.6		84	134.9	190.3	207.2	155.7		113								132	22.9	7.1	99.3	82.1	98.5	131.5	77.2	127.2	83	46.8	18.3	20.5	103.4	143.5	172	188.5	242.3	4.7
Q5SRN2
Q5SVQ8	38.2	57.9	153.1	694.7		161.5					118.6	100.3	342.4	389				44.3											1614.4
Q5SXH7				17.1			220	12.9	431.9	384.8	9.4						352.3	379.3			292.3	34.1	133.5	354.9	516.1	96.1	137.2	27.7							110.9	66				623.7
Q5SYB0	19	4.5	126	186.2	237.7	96.2	351.3	104.8	58.3	80.2	212.5	94.2	25.7	35.2	10.4	14.4	176.1	83.6	123.7	60.1		132.2	92.6	90.1	132.4	79.9	116.7	46	41.5	140.2	109.9	107.8	124.1	109.8	134.1	95.6	80.7	118.7	80.3	144.2
Q5SZL2											1013.4	1086.6										109.2	92.4	13.4	141.2	137.7	46	139.3	28.8	150.5	137.7	117.4	46.7	86.2	10.1	42.4	179.7	115.9	48.3
Q5T011	284						65.6				260.7	290.6	227.7		266.5		313.1	391.8				90.6	49.4	69.3	85.8	91.1	130.5	147.5	66.4	99.3	71.9	143.6	166.2	66.7	75.1	93.4	91.2	258.4	124.4	81.6
Q5T0W9																	1937.2	162.8					216.3	667						161.4	138.4	325.4	148.6			215			227.9
Q5T197	41.7	33.2	130.5	291.9	175.5	153.2		235.3			254.5				335.6		379		35.8		33.8				544.5	88.9	90.6	72.5		78.4	97.3	106.3	549.4	81.1		291.8		99.2
Q5T1B0				487.4							334.9	292.1					475.6	510.1
Q5T1M5																374.1	244.6	1481.3
Q5T1N1	60.8		7.7	23.4		149.7					16.2	231.6	14.8	11.2		40.8	69.6	7	1440	27.3		55.7		269.1	89.8	93.7	110.7	26.9	75.2	19.5	39.9	84.3	137.2	148.8	114.6	61.9		23.9	30.7	480.1
Q5T3J3			1083.4				1016.6															347.6	57.9									154.6	179.1	151.8						139
Q5T3U5
Q5T442																						575.6	504.7		208.6			238.3			238.1						334.8
Q5T447																							154.7	457.9	168				95.7	114.5		274.1		394				42.1	64.1	334.9
Q5T4S7																							50	127.6	255.7	24	38.4	138.4	83.6	480.1	455.5	86.9	76	33.7	22.3			23.3	72.3
Q5T4T6		21.8	112.4		781.4	38.8		8.4		159.1	105.1	311.1	231.6			96			144.9	89.6
Q5T5X7				47.5	79.2	152.3	77.5	154.2	105.3	159.6	68.4	192.1	77.8	69.3					297.1	1250.3		83.4	70.2	52.9			185.7			157.2	283.9	261.2	136.1			262.7	147.2	126.6	227.7
Q5T6X5			2100	109.3		237.9	310.3					159.8	319											189.4	448.7						92.2	1000.2	369.6
Q5T7M9		1812.7	83.4								81.2	77.2		24.5	21
Q5T7N2	74.1	21.8	144.1	152.4	109.3	90.5	79.5	89.6	56.6	69.1	63.1	65.1	111.5	137.3	96	69.3	128.7	165.1	96.8	109.5	170.7	770	466.6										326.9			210.4	326.1
Q5T7N3		174					231.7		157.1	374.4		199.5	121.3						590.3	251.7			147.1	301.7	470.5	265.8		270.9		214.4					295.8			133.8
Q5T7W0	948		25.7	119.2	19.5	21.6	55.2	16.5	219.8	241.8	79.7	60.3	14.4	12.1	3.8		15.3	12.9	4.2	44.6	185.4	138	6.9	28.9	88.9	75.8	120.1	105.4	84.8	152.6	132.3	127.9	179.2	132.8	124	223.4	83.7	96.3	103
Q5TA45																								174			192.3						295.8		331.1	623.3		94.9	200.9	187.5
Q5TB80
Q5TBA9	197.8	28.1	28.2	54.2	93.8	128.5	127.1	162.8	88	73	78.3	145.6	2.2	82.1	136.6	231.2	148.5	138.9	73.4	53.9	27.6
Q5TBK1																								124.3	408.3	180.2	166.3	147.8	76.1	242.3	328.2	158.2	91.7
Q5TC79																								761.3	1338.7
Q5TEA3	36.1	258	54.2	308.4	78.1		105.2	77.7	34.6		21	16	48.8	109.4	169.6	76.1	221.8	165.8		99.9	219.2	54.5		48.1	101.5	111.5	95.2	106.9	146.9	77.5	140.9	196.3	127.4	341.6	106.3	60.3	45.9	50.9	53	88
Q5TFQ8	9.6	6.8	115.7	218.6	122.6	176.9	253.6	92.5	95.3	181.3	222.9	125.4	35	59.3			139.3	117	72.7	55.6															33.2					2066.8
Q5TGJ6																						78.4	327.5			44.7			45	96.8	162.9				64.8	50.5	172.4	91.1	250
Q5TH69		6.3			409	21.2			332.9				192.7				707.2	372.4		58.4
Q5TIA1				12.9	22.9		62.7	14	10.5	407.6	253.5	368.7		200.5										68.2	86.6	62.4	92.1		281.7		63.6	97.2	104.3	133.3	249.8	217.5			463.8
Q5TZ20				74.6	36.2	93.2	236.6	100.1	74.4				809.9	85.1
Q5U623
Q5U651			167.6	262	185.7	242.1	137.3	94.5	22.9	28.2	124.8	81.4	73.1	62.6	40.1		257.7	127.4	109.5	83.3
Q5UIP0																						172.4	116.4	160.1	172.1	187.9	212.1	58.6	210.2	57.6	91.7	69.1	77	103.1	118.2					101.2
Q5VIR6	32.6			170.9	64.1	38.9	344.4	209	51.1	202.4	241.2	262.3	142.1	114.6	77.2	15	105.3		28.9						169.6	343.5	225.8	47.5	83.2	126		107.3	24	87.7	168.9	250.8	40.4	36.9	114.1
Q5VT06	78.6	66.2	153.9	148.1	125.3	112.7	122.3	120.6	82.9	97	107.4	93.7	98.3	99.5	79.2	86.5	108.1	92.2	98.9	105.1	23.5	49		190	71.5	74.2	72.3		33.4	7.5	34.3	41.2	127.2	110.3	73.3	25.3		17.3		1107
Q5VT52																						213.5	15.9	6.4	82.9	76.6	62.2	154.9	90.7	119.2	110.5	31.1	9.7	9.2	92.3	208.8	296.1	223.4	212.4	7.9
Q5VTL7				122.7									992.1	985.2								863.6							683.5							552.8
Q5VTQ0	53.2	35	333.8	73.6	113.6	141.7	3.4	40.3	54.9	66.3	168.9	191.5	282.7	89.9	34.4			16	145.3	245.4	10.4
Q5VTY9			434.9	155.2	220.2	109.3	223.6		199.6													90.8	261.9			81.2		166.1	107.2	122.7	306.3	189.5		43.8		31.6	112.8	109	225.5	50.5
Q5VU43			49	48.9	82.1	283.6	92.6	35.4	3.1	9.1	10	821	121									3.8	13.4	166.7	4.8	190.3	3.3	3.2	200.9	5.2	5.8	2.9	2.8	188.1	178.6	190.1	181.1	229	194.7	160.4
Q5VU69
Q5VUR7	15.1	3.1	46.5	173.1	22.9	181.3	84.2	111.3	391.3	71.5	94.2	81.3	25.5	225.8	112.8	88.9	83.2	135	98.9	41.6	12.3	31.4		17.2	102.1	77.2	180.7	192.5	100.3	200.8	245.4	228	90.6	12.6	40.8	32.6	24.6	257.7	230.8	34.5
Q5VV41					115.3	294.7	607.6	174.7	157.7						178.1						571.9																2100
Q5VV43			525.9	1173.7														400.5				30.8		84.4	40.4	133.4	85.2		168.1		101.9	33.4	153.2	297	76.6	230.9	81.4	144.9	24.8	299.9
Q5VW36	196.5						156.2		46.8						74.6	819.1	478.4	200.9	96.1	31.4
Q5VW38	84.6						472.3	217.9		111.2	242.4		281.4	262.9			189.8	237.7						287	363		98.7	379	201.6	401.8	368.9
Q5VWN6
Q5VXH5																								19.3	153	89.3	290.4	28.6	171.2	73.9	47.7	126	106.8			233.5	198.7	31.3	27.8	173.3
Q5VXJ0																						249.9	171.2	1.5		129.4	209.2	68.8	1.1	108.1	95.4	43.2	81.4	3.9	1.4	336.3	537.2			36.3
Q5VY80				492.3	120.2	240.6		101.1				150.2	161.8	121.1					384	328.6		503.2				287.3	246.9							233.3	179.2					423.2
Q5VZ46		4.1	143.8	264.6	212.1			157.2	177.9	270.3	7.6	5.4	153.7	109.3	78.3	22.7		318.5	72.2	102.3		9.7	7.9	19.8	37.6	402.7	15.2	96.2	510.9	23.6	18.4	326.5	30.9	49	34	53.6	250.2	104.2	68.4	18.7
Q5W186	59.7		76.4	69.3	83.9	124.7	67	171.5	54.8	90.4	209.6	220.1	190.5	110.7	78		51.8	76.5	209.6	150.7	4.6
Q5XG92	84.1	60.1	241	159.3	88	89.3		22.9	45.2	70.7	276.7	334.6	115.6	87.8	27.5				119.3	277.9						919.4	803.8					376.7
Q63HK5	204.6	47.9	138.3	83.9	63	80.9	56	58	63.7	66.2	75.4	105.6	157.6	73.3	133.9	66.2	78.9	86.5	330.6	77.6	51.8
Q63HN8
Q658P3				307	224.6	360.2	278.6	175.2	121.4	107.6	64.3			57.8			162.7	240.6
Q658Y4																								434.4	583.3										158.8					923.5
Q66GS9	74.4	141	15.9	13.8	23.3	34	0.3	0.7	402.9	405.3	118.3	90.4	78.4	46.6	29.7	15.5	60.3	90.9	239	219.3		186.5	289.7	43.4		101.9		92.8	50	90.5	70.5	78.3	172.2	115.3	88.4	67	180.1	103.5	109.8	65.4
Q66K66	125.2	36.7	91.9	135.9	114.7	130.7	115.9	84.7	125.4	99	120.6	91.9	149.8	159.1	115.8	50.6	58.9	86.3	64	86.4	56.6		2100
Q66K79
Q66LE6														2100																340.6	485.4		597.8	423.9	252.3
Q68CQ1			308.7	85.2	89.2	97.7		107		114.7	89	176.9	314.2	121.3	106.7				364	125.4				854																1246
Q68D91			645.4	663.7				449.6											341.3			187.7	169.7	74.7	55.4	75.3	65.8	81.2	66.5	151.5	94.5	80.9	142.8	53.4	112.8	65.6	239.7	137.2	67.2	82
Q68DK2																								208.5	374.2	80.1	85	89.5	248.3	36.7	338.2	131.1	162.5	125.3	125.6					94.9
Q68DL7			147.7	304.9	169.2	191.3	359.3	85.7	160.6		133.4						319.9	228						91.7	563.3		92.9	129	48.5	183.3	309.8	156.6	62.8	165.2				105.1		105.9
Q68DX3	91.1				125.4	56.9	1049.7	105.1		123.4	77.6		87.1	180.2	203.4								16.1	110.7	53.3	134.1	183.3	97.4	148.6	42.4		142.9	81.1	401.8	193.6	28.3	235.1		89.6	47.3
Q693B1				83.9	257.5	213.5		157.3		115.7		346.5	247.3	206.3	151.6				320.3					368.2		406.5					260.2	224.6		141.6	168.9				258.3	90
Q69YN4	1.2	0.8	328.9	151.5	118.3	50.7	42.1	87	33.6	78.8	139.5	230.4	220.5	99.4	51.6	5.9	4.9	28.7	213.8	191.5	20.9	55.5		86.4	66.4	71.5	51.7	8.5	70.1	12.1	58.7	87.4	195.7	193	165.3	135.3	75.4	95.3		393
Q69YQ0				493.1	72.2	122.4			118.2	101.3	120.7	103.5	301.9		252.7				305.5	108.5					375.5	315.4	151.2				113.8		303.8		352.1	307.2
Q6A162	100.6	10.6	48.2	77.3	47.2	63	15	17.9	52.2	60.2	81.7	126.8	551.1	344.6	246.7	96.2		12.8	82.3	65.7		67.6	32	110.9	49.6	92.1	111	23.5	125.6	112.8	137.7	108	163	239.5	112.8	123.7	59.8	29.5	63.8	206.2
Q6A555	487.5	508.8	130.4	51.1	82.4				54.6	83	91.5		174.7	92.1	100.2		90.9	77	75.9						83.9	257.5	213.5		157.3		115.7		346.5	247.3	206.3	151.6				320.3
Q6AW86																		1104.3	995.7
Q6AWC2	14.7	14.5	71.8	149.8	79.7	83.3	90.4		93.1		80.6	148.1	374.5	15.5	174.8	90.9	107	45.5	465.9			66			80.4	120.3	150.6	48.2	70.8		246	378.1	334.1			391.2		58	156.3
Q6DHV5	175.9	103.8	67.4	103.8	135.2	106.3	92.9	65.8	59	62.2	84.1	68.2	146.5	203.8	94.4	159.4	89.4	75.7	118.5	87.7
Q6EEV6
Q6EMK4		731.1			429												939.9
Q6H9L7	183.1	4.1	64.3	100.9	125.9	165.3	121.4	128.8	81.3	112.2	94.4	77.9	148.2	147.6	135.9	49.1	89.6	92.9	54.2	110.9	12
Q6IE81	112.1		237.7	108.8	244.8	186	29.9	99.6	17.5	33.8	53.9	77.8	126.2	119	51.7	12	53.4	31.1	343.1	161.6
Q6IPM2			153.2		95.1	97.1	78.6	75.8	260.7		207.7	48.7	294.9		225.4		423.8	90.9		48.1
Q6IQ16	127.6	131.1	183.3	183.2	162.1	116.8	166.2			104	125.9		151.3	136.8	24.9	98.5		140.5	189.9		58
Q6IV72																	814.8	1285.2				513.7		597.1	989.3
Q6JEL2			137.3	254.9	132	101.3			88.4	79.2			498.8				313.3	412.2	82.5				316.5		318.8	188.6	272.5	241.1	89.6				257.3				188.5			227.1
Q6MZQ0		302.3	74.8	133.4	225.4		199.9	142.1			157.1	164.8	190.5	161.8		179.7				168			1125.1			112.1	201.8			100.7		52.1		89.1	87.7		62.1		97.5	84.4
Q6NSJ0	101.1	48.9	15.6	58	89.5	55.9	75.2	72.8	138.9	105.1	60.8	40.2	116.7	175.7	121.7	230.8	133.1	202.9	34.7	35.9	186.5			151.7	175.6	98.2	76.8	169	195.4	98	70.9	125.4	173.4	50.9	67.5			134.8	267.9	73.5
Q6NUN0			281	183.1	241.9	237.4			137.7	149.7				137.4								1354.1					745.9
Q6NVY1			84.2	60.4	58.5	34.5	66.3	85.7	66	121.1	155	60.4	140.9	118.7													150.6			700.7	549.7				350.8	348.2
Q6NWY9			144.3	113.7	90.4	125.1	149.2	154.3	114.7	304.3		47		118.6									6.4	52.3	186.4	204.3	168.9	67.7	137	84.2	131	160.4	138.8	240.2	156.3	59.2			64.6	63.7
Q6NXN4		640.9	229.3	136.9	12.2	47.8		273.5		31.7		112	139.7	131.7		118.1	50.8	70.2	70.2	35
Q6NXR0																						250.3		4			97.1	156.6	365.5		107.2			9.5	172.9	150.1	212.2	374	197.3
Q6NXS1	75.6		161.7		324.8	139.8	468.6			441.5			82.6							405.4
Q6P047
Q6P1J9				308.4	178.8	246.3				193.2		189.7							639.4	344.3					104.9		220.8		244.5			262.1		466.6	449
Q6P1M3	420.2	75.1	34.3	67.8	383	402.4		22.9	110.6		56.2	24.7	316.6	72.6					97.7	15.9
Q6P1M9																								90.5								486.4	426.3	236.8		352.7	88.3	65	210
Q6P2C0							2100
Q6P2H3	53.2	38	60.9		45.5						135.9	101.2	95.5	51.3	56.9	1321.5	90.8			49.2		24.1		58.2	84.5	51.2	80.1	162.7	95.9	150.6	90.9	298	310.6	56.4	87.7			206.3	188	50.4
Q6P2H8	16.2	1751	3.5				293.2	5.8	1.3	5.1			2.4	0.5	0.9	5.5	1.8	2.5	5.4	1.2	3.6	114.5		197.4	162.7	103.2	115.2	147.6	98.9	147.9	115		18.1	242.3	15.3	108.5	63.5	66.1	19.9	353.2
Q6P2P2		653.1					451.5	608.4		386.9													1580.5														519.5
Q6P2Q9
Q6P3X8		122.6	59.4	157.7	80.5	69.7	27.1	56.2	306.4	80.4	39.1	59.3	218.2	61.5	163.7		49.6	20.1	178.2	42.9	307.4			283						847.4				969.6
Q6P587	69.9	4.4	195.5	157	128.7	99.3	46.2	90.7	80.1	97.5	163.7	86.7	152	208.3	64.7	15	19.4	63.5	160	178.8	18.5	272.8	314.5	2.6	13.1	90.4	109.9	33.6	10.9	98.7	60.9	31.4	16.9	101.8	152.9	116.9	268.2	39.9	95.8	35.8
Q6P5S2																								71.9	212.5		32.1	60.5	107.7	133.6	68.6	55.9	104.8	86.3	210.6	22.4	27.8	305.4	169	284.2
Q6P9A1																		2100				84.4				398.2	586.3		310.2			53.5				287.9		104.6
Q6PF15	41.5	5	12.8	367.3	7		9.9	391.8	403		7.4	11.4	3.9	4.5	180.7	7.3	14.1	387.7	5.3	4.3	235.2			3.1	4.8	53.5	89.8		457	65.9	81.8	70.5	312.1	429.8	74.8	45.6	25.9			331.8
Q6PFW1																																				1068.6	1031.4
Q6PGN9				121.3	180.7	65.4	52.1			157.6				136.4	100.8		229.3	359.1	54.2	137	506.1				249.3		75.4	1214.8	404.8			68.9						86.7
Q6PI25
Q6PI48																							542.9																	1557.1
Q6PI97		167.8				105.6	219.1		131.2		172.8	155.7	110.7	91.4	195.2	169.6	300.5	134.9		145.6
Q6PID8			106.2		81.8		10.4				208.9	560.5	665.4	122.3			30.4	8.6	284.5	20.9		43.4	296.1		104.3	125.1		189.5			234.1		311.6			69.8	281.6	295.3	149.3
Q6PIF6	72.6	38.6	79	140.3	113.9	90.1	121.8	72	113.8	125.7	109.1	52.7	90.4	98.4	127	79	104.3	166.3	32.7	102.7	169.7	286	449.4		143.4	224.3	220.4		102.3	190.5					128.1		236.9
Q6PIJ6							291.4	152.8	772.3	883.5												82.4			166.2		21.4	508.2	193.2	166.9	62.9	52.6	36.7	150.1	141	124.2	16.2
Q6PL18	9.5		40.9	79.8	44.3	57.2	333	195.6	172.7	208.2	202.3	284.9	48.9	58.4			76	69.8	100.9	97.2	20.2
Q6PL24			60.2	301.4		111.3		89.3	66.1		227.1	685.9		186.1						372.7
Q6PRD1			260.9																1839.1			87.8	21	220.6	313.8	90.4	118.5	173.2	94.7	71.7	72.7	70.8	57.4	59.5	65.7	38.3	26.1	32.4	34.9	314
Q6QHF9	71.1	199.1	70.1	38.9	43.2	79.7	38.3	159.3	56.7	6	51.5	119.4	170.2	179.5	104.2	81	36.1	105.4	279.6	168.5	42.1	326.3	140.7	131.6	79.4	235.5	184.3	4.7	12.5	4.7	7.5	47.9	79.5	216.2	105.4	107.9	113	55.1	66.3	106.7
Q6R327		14.6	133.2	472.9	180.5	187.9	83.5	141.3	50.6	113.8	264.9	236.9	41.1					35.5		143.2			4.2		184.3	265.6	43.2	172.4	11	202	26.9	706.1	320.3	22	103.4	30.7
Q6RSH7
Q6SJ93	25			121.6	229.6	626.1	156.8	66.8	132.4	272.1	79.8	34.4			103.9	23.6	90.3	137.6					117	55.9					47.7	86.9	82.7	160.7	252.8	35.2	115.5	390.2	246	144.4	68.1	115.6
Q6STE5				308.9	188.5	189		203.2	220	335.9	261.5	113.8						279.4
Q6UB35																								201.7	408.6	77.7	96.9	250	149.2	105.2	98.5	131.6	82.9	41.7	60.4	70.7		132.3	114.2	31.6
Q6UB99		317.3	135.7				136.7	233.9	250.7			37.6		227.8	66.8	105.9	132.2	182.5	189.3		83.6
Q6UVM3	135.3	43.6	36.6	92.5	78.2	78.9	147.4	63.2	131.1	105.6	101	66.9	77.1	102.4	130.5	181.9	258.3	138.1	39.8	91.5		211.5								582.6	626.1				111.9				148.1	134.2
Q6UWI4	32.3	269.5	17.7	70.9	114.1	63.3	128.8	46.6	155.8	92.2	71.8	59.7		50.7	125.5	322.2	134.1	256.5	11.8	34.6	42							300.2	414.2		299.4				186.1	185.7		590.7
Q6UWL2
Q6UWU2	129.7					21.1	271.6					167.4			138.6	261.1	638.3	244	228.1
Q6UX15	13.8		8.5	230.4	157.3	210.5	84	46.4	262.9	368.1	13.2	4.8		9	67.7	36	379.7	179			28.6	129.6		226.4	55.3	51.2	123.1	10.9	140.2	22	75.6	108.3	129.5	216	144.5	58.1	10.5	10.2		456.2
Q6UX68																							33.5	200.8	105.1	30.9	602.4	79.1		154.3		31.8			22.4	52.1	52.9
Q6UXB8	36.4	504.2	74.5	226.2	87.2	67.6	133	63.2	65.7	94.4	178.4	60.3	47.4	46.2	22.1	6.7	122.5	164.2	45	55.1		341.8	111.3	90.8	130.5	137.6	209.3							164	169.2	157.5	205.4	180.6		202.1
Q6UXD7								353.8			198.3	132.5	421.8	506.5	339.9					147		305.9	464.1	70.9			143.2	384.8	189	102.9	72.9			225.6	140.7
Q6UXI9																						113.9	93.9	19.2	142.5	196.2	141.3	177.6	64.3	217.3	209.7	195	86.7	127.9	21.3	158.3	69.3			65.6
Q6UXK5					683.8	267.8	230.6	144.2									317.9	455.7				45.5		225.4	130.5	145.2	93.8		76.4		32.9	72.6	84.9	57.7	59.6	44.7			26.7	848.8
Q6UY14		2100
Q6UYE1	1000.4	609.1	120.1		173.5											196.8						70.8		104.5	458.5		49.6		101.9	100.2				69	380.6					112.4
Q6V1P9																								279.3		113.6	111.1		160.8			104.4	149.1	184.2	113.8					477.6
Q6W2J9	486.4	911.8			80.9	79.6	116.9	72.6	129.7	68.2	68.2	154.8	43.7	124.8		701.9						121.7	521.3				223.5					120.1		713.8						399.5
Q6WKZ4																				2100
Q6XE24				130.2	69.3				108.9	146.5	942.7	402.6					164.1	135.8
Q6XPS3
Q6ZMB5	40.4		82.7	87.1	39.1	46.8	22.4	31.7	58.7	154.6	125.2	205.5	40.8	132	50.2	131.5	8.8	8.7	106.7	48.7	678.4
Q6ZMI0
Q6ZMP0																						70.9	37		63.1	92	55.5	139.3	115.3	89.9	144.2	69.6	40.7	55.6	80.5	134.2	244.9	270.4	365.3	6.8
Q6ZMT4	232.6	413	40.2	426	300.8		272.3		179.1							189.3				46.7		76.8		144.3	8.7	73.5	21.8	66	332.2	21.5	2.5			47.8	35.9	63	19.6	1000.8	122	3.1
Q6ZN68																						97.2	109.2	44	70.8	63.7	86	33.9	50.3	49.8	68.4	101.1	194.7	680.8	48.1	141.2	46.8	14.6	10	113.1
Q6ZN84		19.3	68.6	89.6	59.3	66.2	106	51.2	39.6	51.1	142	51.5	33.5	31.3	28.4		481.8	761.1		19.3
Q6ZNB6				135.3				274.7			418.3	417.8	541.2	134.6					178.1
Q6ZNG9																						3.5		43.3	63.9	217.1	226.9	691.8	465.8	14.2	17.1	27.9	14.7	67.1	86.9	22.8	8.7	30.8	40.1
Q6ZP01	152.5		182.8	208.4				152.5	140.2	149.9		153.7	204.8	188.7	170.2		205.3			191.1		138		127.7	77	146.5	58.4	97.2	151.2	155	128.7	188.3	211.7	45.2	144.8	69.8	109.3			47.1
Q6ZP82	67.5	10.1	46.2	112.1	97.2	90.8	127.5	111.3	121.9	162.3	105.2	139.9	169	95.2	177.3	55.6	113.2	96.5	52.6	70	78.6	309.6		203.7	188.6	252	209.9		208.6		153.4	250.7				127.5
Q6ZQQ6			124.9	599.2	510.9								105.8			65.2	92.5	390.3	211.1			102.9		218.3	110.9	96.2	113.9			217.2	231.6	119.8	180.9	74.3	188.7	65.9				197.7
Q6ZR08																																			164.8	191.9		350.5		1392.8
Q6ZRK6	110.6			200.9	37.1	165.8	12.2	40	150.4	174.1	142.4	92.5	126.5	112.5	166.3	95.9	215.1	36.7		220.9				114.6		145.3	115.1	283.8	163.6	206.8	359.6	117			155.4			164.4	219.7
Q6ZRR7	1214.3					202.4		287.3					396.1
Q6ZRS2	19.5		70.1	210.5	73.7	66.3	154.6	70.3	157.6	168.5	191.6	98	30	47.6	18.7	14.7	164.6	451	16.2	57	19.5	15.7	115.9	34.1	69.4	17.3	22	362.7		28.9		58.5	21.7	60.4	40.2		701.9	105.5	65.2	47.3
Q6ZRS4
Q6ZS27	32.4		373.2	143.4		123.9		228.4			76.4	353.6	193.7	195.9	89.4				229.4	60.4				1127																973
Q6ZS72			514.1	937.8							295.1									353		110.9	47.8		175.6			286.3	172.6		172.9	217.5		170.4	136	150.6	168.9
Q6ZS81			1816.4			96.9	58.4		58									70.3
Q6ZS82	197.7	100.5	31.7	89	89.5	95.6	141.7	62.3	75.1	104.3	92	80	50.1	67.2	110.4	447.2	82.5	60.8	39.7	28.1	54.8	53.7	56.3				19.4	43.7		43.6	26.9					110.6	1145.2	304.8	118.8
Q6ZSA7
Q6ZSI9			52.5	237	86	38.3	57.1	249.2	109.5	65.9			329.1	109	54			85.3	388.6	238.5
Q6ZSY5																								218.2	199	138.7		171.6		123.8	248	262	159.1		148.2				220.3	86.3
Q6ZSZ5																						38.9	18	112.8	61.9	43.6	217	66.3	87.7	77	89.2	114.5	101.3	81.2	111.7	78.5	50.8	120.7	107.3	184.8
Q6ZT07				157		155.4	25.7	80.4	101.8	130.1	255.6	127.1	54.7				467	152.7														463.7	317.7	369.5	231.8	287.3		430.1
Q6ZT12
Q6ZTA4				178.4		44.5		65.7				177.8	263.6						1019.1	351				323	101.5	165.6			100.6			100.1	174.4	141.5	156.3	86.3				453.9
Q6ZTR5			249.7	232.6	150.3	213.5	110.2	135.2	68.6	142.4	169.9	76.3	127.2	122.5			79	58.9	58.8	104.9
Q6ZTW0																											530.1				511.6				389.4	668.9
Q6ZUA9	61.5		346.8	90.5	113.8	107.5		144.3		146.6		160.8	82.8	151.4	308.5		66.7		192.9	125.9		277.5	684.3		178							545.9	414.3
Q6ZV29	11.4		142.6	168.2	91.4	35.6		35.4	15.1	66	20.2	289.4	329.3	79	104.7	18.9	16	8	647.2	21.6		70.7	98.3	170.3	128.3	208.9	40.6	30.8	226.6	102.4	35	68.3	50.2	51	47.8	97.1	302.9	173.1	32.1	53.5
Q6ZV73	94.2	70.8	160.2	147.5	134.3	77.8	252.2	147.1	120.7	83.5	68.3	74.2	85.9	90.4	63.5	15.9	118.7	91.4	155.4	47.9
Q6ZVD8																						81.2	375.1	1.9	15	85.3	187.5	35.1	34.6	111.4	92.2	68.2	63.7	18.5	31.1	199.8	330.3	219.1	117.5	27.6
Q70EL1																										108.8				674.9	687.8	161.2		89.9	143.2		47.4
Q75N03	15.4	146.1	173	22.6	138.2	14.5	160.1	13.4	129.5	122.3	118.3	132.1	8.8	22	146.8	35.9	184	182.8	107.6	103.9	122.9	73.5	34.2	7.1	159.9	117.5	12.8	183	84.6	145.4	120.7	65.5	31.6	36.8	154.9	207.5	136.3	135.1	175.2	14.8
Q75N90																						237.7	1373.4				96.3	87.7									146.3	89.7
Q75T13																								294.9	454.6	44.6	55.2		24.7	69.7	92.6			23	49	51.7	27.8	399.8	361.2
Q75VX8	10		423.5	133.9	53.2	48.9	77.8	55	51.8	45	277.2	216.1	94.2	46			76.1	54.8	352.6	84
Q76L83			127.9	279.6			260	220.2	236.2	274.2		197						308.3	42.3	154.2			60.8	51	186.5	132.3	224.1	135.6	25.2	131.8	213.7	329.6	363.7		22.3				123	43.7
Q76LX8	78.6	104.7	115.8	81.5	72	66.2	80.6	90.5	84.4	88.2	95	74	130.2	117.2	117	129.6	133.3	145.1	106.3	133.8	56.1	119.2			120.3	98.6	75.2	50.3	180.6	58.4	193.4	137.2	31.2	158.3	107.6	142.7	95.6	128.8	99.4	152.1
Q76N89	388.6						284.4					23.7			541.5	749.1		112.7							1138.8				961.2
Q7KZI7				536	130.1				124.3	129		1028.4		27.4	38.2				61.2	25.4		142.6		192.3	163.6	144.7	209.2	75.2	141.3	56.1	82.4	87.8	145.5	76.7	58.4	44.6	15.6	46.4	34.1	298.7
Q7L0X2																						68.4	185.8	17.7	25.2	50.4	34.5	73.7	46.3	63.7	64.6	43	41.4	105	119.2	75.6	422.4	171	125.1	107.7
Q7L1W4					1367.8	732.2																	104.8		91	185	200.7	287.6	52.8	316.7	284.4	53	74.9				103.3	178.9	166.9
Q7L2E3	203.1	401.7	18.5	89.3	76	71.2	102.5	37.4	107.9	126.7	109.1	92.7	106.6	127	74.8	101.9	81.8	110.4	17.9	43.7		52.8	20.9	236.6	178.1	56.1	56.7	23.4	74.2	41.9	53.1	71.4	54.4	259.7	92.8	50.8	68.7	90.1	56	363.9
Q7L3B6							140.6	71.8	1887.6
Q7L576	54.3	9.6	36.5	90.9	113.4	87.7	62.7	96.3	77.2	86.5	176.2	174.5	404.5	244.6	86.5	47.6	12.2	58.9	50.6	129.2		98.4				120.9	194.3		243.7					100.3	77.9		383.6	263.8	473.3
Q7L590	553.4			101.1	137.1	89.3	203.5	21.2	99.7	76				90.4	274.9		328.7	124.7				76.8		250.8	303	76.8	92.4	201.2	171.5	57.6	62.3	96.1	84.7	103.1	116.3	27.6		197		53.2
Q7RTR2							364.5	334.3	291.2						223.3	591.4	295.2
Q7RTR8			297					411.6		518.4	237.5			635.4									2100
Q7RTU9											275.8	407.7	327.3	250.5	272.7				327.7	238.3			2100
Q7RTV3	415.1	139.4		38.5			41.1	165.7	90.6			83.3			109.4		176.2	157.7			683	53.7	2	109.6	92.8	69.3	66.9	21.8	64	46.1	73.6	60.1	190.3	241.9	107.5	114.2	106.4	180	24.5	421.4
Q7Z2H8								610.9				423.4		584.6	481.1							127.5	721.9					18.2		96.3						83.6	532.4	107.2	123.6
Q7Z2T5	193.6	1.2	35.4	168.1	101.3	53.7	144.7		67.8	96.6	79.9	107.1	211.1	32.7	143.5	21.5	387.9	141.8	112
Q7Z2Y5											1541.9	558.1										41.3	153.4		71.7	119.6	85.9	143.5	40.8	171.4	128.6	53.4		132.8	118.7	139.6	475.9	102	121.3
Q7Z2Z2		573.7	99.8			137.9	152.7		96.8	70.1	375.7		234.4						358.9			123.1				71.7	125.9	306.6	120.4	240.7	133.1	118.9			122.8	168.2	105.4	103.7	359.5
Q7Z333
Q7Z340			211.3			138.7	77.6		96		97	121.6	156.8	135.7	82.1	179.8	323.9		155.8	126.9	196.8	183.6	288.7		61.6	191.4		45.5		53.5	328.7	202.1	84.2	63	96.9				139.7	37.1
Q7Z3B1
Q7Z3K3			75.7								363.7	909.2	156.2	132.4					224.1	237.4	1.2
Q7Z3K6
Q7Z3U7	321.1								307.6	133.3	180.7	357.9			120.3				287.7	391.5				94.8			147.1					116.6						286.2
Q7Z3Y7			216.2	192.8	132.3	192.4	135.7	89	91.5	66.4	111.3	130.7	29.7	51.5			147.1	281.2	113.2	118.9												1292.8	807.2
Q7Z3Y9	15.5			214.3	29.9	108		31.5	150.2	58.6				12.7	27.9	60.5	916.2	474.7				47.8	118.2	347.5	212.5	49.3	61.8		35.5		56.4	699.6	190.8	48.6	46.7			79.9	59.2
Q7Z3Z4		39.5	209.1	179	118.6	171.1		103.2	71.3		123.1	229.9	143.1	129.5	153		35.5	29.3	266.6	98.3
Q7Z402			117.5	248.6	102.6	61.6	46	122.5	111.1	112.4	438.9	400.1	59	55.7				48.7	83.5	92		143.4		124.6	181.4	270.7	258.4		123.3	88.9		92.7	149.3	100.1		88.4				213.4
Q7Z407																								248		171.8	251.5		407	210.1	341.9			297.1						98.5
Q7Z443																						152.7		150.5	65.9	126.7	118.1	57	159.2	36.4	88.4	117.1	151.2	157.2	119	79.3		24.1	40.5	253.2
Q7Z460																								70.6	106.8	439.7	448.8	531.1	259.7									102.6	140.7
Q7Z465																						41		64.7	114.6	122.3	166.7	35.1	148.6	53.8	122.6	233.5	388.7	184.8	121	172.3	3.4		5.7	85.1
Q7Z4N2				124.6	98.1	154.3		135.5				201.9	231.9	222.6	92.7				643.5	194.9								2100
Q7Z4S6	79.2	289.6	70.7	159.5	105.5	114.8	19.3		63	102.7	90.6	166.1	112.4	109.9	29.4	225.2	192.3	127.6	42.1			54.1	172.7	95.7	150.1	111.4	25	30.6	25.1	51.6	67	234	160.8	150.1	215.8	39.2	38.3	47.8	50.6	122.1
Q7Z4Y8	184.6	478.6	14.7	72.8	112.3	91.3	125.5	82.8			73.9	53.1	99	96.8	133.2	203.3		152.1	14.4		111.6							262	67.8				96.5				429.2	363.6	880.9
Q7Z591																									2100
Q7Z5M8	127	30.4	190.4	176.3	118	130.1	82.3	87.8	62.1	69.1	114.9	97.3	120.6	95.2	71.5	54.8	70.8	51.1	225.5	124.8			16.6	39.1	66.9	54.2	30.9	70.2	86.7	85.9	143	66.2	140	330.5	137.7	286.1	199.4	77.8	89.3	146.5
Q7Z5P9			135	185.1	256	284.4		157.5	135.1	179.1	379.3	190.5		198								74.1	53.2	33.9	59.2	24		73.1	76.9	196.4	202.4	119	139.3	75.7	77.4	30.3	128.7	84.7	229.6	64
Q7Z6G8	39.5	39.3	46.2		69		29.8	52.7	59.9	59.4	113.6		131.8	41.8	33.7		478.5	135.7	48.3		720.9					470.9	35.9				96.1	550.4	33.9		89.5	69			537.8
Q7Z6J2	103.8			173.7	48.9	78.7	28.6	59.7	167.1	125				56.9	595.5	412.7	156.9	84.5	8			104.3	29.2		16.1	7.9	8.2	349.5	1.8	139.7	51.6	3.6		2.5	21.5	180.6	188.6	387.3	242.6
Q7Z6K1	108.6		148.7	114.9	84.4	125.1	111.5	107.7	50.1		88.3	109.9	164.3	59.1	63.7	54.6	297.6	54.3	211.4	145.7
Q7Z6K5	19.8		217.1		9.1			168.4	21.7	128.9		13.3	179.1	334.5	208.3	438.6		16.1	345.1													1131.9	968.1
Q7Z6M1	17.8		83.6	30.5	54	31.9	35.8	324.9	40.1	14.6	36	61.2	12.5	26.6	130.7	84.7	72.7	951.4	15.3	14.2	61.4
Q7Z6M4	414.3						346.7		188.7	220.3				161.9			225.3		284.9		257.8		110.9	118.9	318.6	64.8	122.8	42.1	120.2	117.4	158.8	169.2	123.7	131.2	108.3	38.6			165.6	113.5
Q7Z6P3																						277.9	95.7	76.7	54.2	32		383.2						53.3	25.8		489.5	159.5		246
Q7Z745																						83.3		1.5	18.3	28.8	4.3	147.2	4.8	67.9	19.7				10.3	50	57.4	323.4	259.9
Q7Z7G0	116.5	305.3	36.2	70	78.1	64.7	96.1	65.7	66.4	58.9	46.1	126.4	44.8	68.9	104.7	345.9	183.8	131.5	14.1	25	50.8			122.2		224.2	124.7	181.5		227.8	138.1				405.9			207.7	358.1	109.8
Q7Z7M9	28.8		284.1	75.6	131	147.6	8.7	123.1			62.3	150.9	116.1	124.9			11.4		541.9	293.5		23.7	98.6	82.4	58	263.8	238.9	283.4	116.2	34	37	182.9	83.2	83.8	51.9	73.5	15.5	140.6	31.6	120.5
Q86SH2	77.6					75.6	99.4							36.9		1207.7	479.2				123.6
Q86SQ0	132.2	201.2	0.1	4.9	34.8	197.2	23.3	21.7	149.9	135.4	34.6	32.8	6	7.5	166.5	609.8	234.9	98	7.6	1.6		64.9	525.5			112.2	97.3	55.4	221.6	91.3	79.7	282.5	93.1		135.8	132.8		54.3	90.2
Q86TB3																						58.4		70.8	150.1	92.6		141.7		181.2	162.3	214.2	143.6		84	134.9	190.3	207.2	155.7
Q86TI4																						20.4		612.3	38.3	239.1	190.9	188.3	71.9	35.4	76.9	188.1	45.8		49.8			149.1	81.4	22.4
Q86TJ5	135.9	25.7	129.6	107.3	155.1	64.8	77.6	57.4	49.5	83.2	53.8	106.1	48.3	94.5	185.5	169.2	196.4	99.2	135.1	112.1	13.9
Q86TL2	212.2		222.2		260				154.8		97.9	196.6	578.2		93.6					284.5		577.2				127.6	69.2	275.3	67.4	118			124.3		92.5	109	212.3	210.5	116.6
Q86TP1							337.3		315.4					303.6		292.2	495		356.5
Q86TS9													476.3						1329.2	294.5
Q86TV6																						80.1	4.7	187.7	166.6	78.6	44.8	70.7	73.4	107.6	102.6	47.5	79.2	152.3	77.5	154.2	105.3	159.6	68.4	192.1
Q86TX2	77.1	47.3	105	162.5	85.5	205.8		192.5		35.5	57.2		81.3	199.3	458.8	141		54.3	77.3	119.5		102.3	64.5	186.7	150.6	201.7	81.4		176.5			109.3		237.9	310.3					159.8
Q86TZ1	65.8		132	74.1	62.1	50.8		23.4	206.3	248.1	162	213.2	218.9	171.4	86	12.9	12.4	8.4	226	126.1
Q86U86																							81.7	11	13.1	81	415.6	63.9	37		12.9	22.9		62.7	14	10.5	407.6	253.5	368.7
Q86UC2		1599				501																31.5		191.7	138.8	44	48.2		135.6		74.6	36.2	93.2	236.6	100.1	74.4				809.9
Q86UF2	738.3	11.5	33.6		23	37.3	40.3	25.5	13.9		478.6	31.9		15.5	31.9	191.9		386		26.4	14.2	378.4	287.5	65.5	176.4	67.6	79.8	47.5	12.6	82.1	82.9	147.6	169.9	33	42.3	42.9	140.4	73.7	29.4	70.7
Q86UK0	111.8	379.5	109.7	103.8	94.3	90.8	87.7	93.1	77.5	53.3	34.9	153.9	65	56.6	62.3	46.8	84.9	48.3	210.2	135.7
Q86UL8
Q86UP2	84.8	36.2		51.8	32.5	49.5	55.3	43.1	68	73	50.8	81.8	282.4	143.7	110.1	51.7	126.5	76.2	546.9	135.8							396.3			361	434.9	155.2	220.2	109.3	223.6		199.6
Q86UQ4	35.7	52.9	119.8	63.7	52	82.2	55.5	93.3			183.2	294.5	194.2	153.2					463.4	256.4		53.4	6.2	165	73.2	72.5	39.7		102.2	32.1	49	48.9	82.1	283.6	92.6	35.4	3.1	9.1	10	821
Q86US8	115	32.3	139.1	101.5	109.6	89.9	123.2	143.2	99.2	107.1	71.5	71.5	80.2	101.7	82.9	73.9	82.2	87	103.9	190.8	94.2	223.7	57.4	67.5	165.1	128.5	146.2	79.4	67.6	101.1	130.1	98.6	62.7	70.1	82.7	197	144.9	66.8	74	26.2
Q86UV5																								153.3	188.7		386.2	129.8		179.6	112.4			379.1	294.5				200.1	76.4
Q86V15	103.5	19.6	27.5	34.3	129.3	198	51.8	67.3	154.4	200.3	92.7	183.7	112.2	171.4	270	104	22	18.8	90.4	48.9
Q86V21																						65.7	20.8	120.5	85.1	95.9	93.5	36.4	21.7	119.1	138.2	246.9	149.5	94.7	123.9	139	19.9	5.6	129.3	150.4
Q86V25													2100									316.7		148.1	427.9		170.9	297.9	188.4		326.5		223.6
Q86V48																						59.3	38.3	102.6	170.8	115.2	46.3	145.3	105.3	67.1	225.6	203.8	97.7	88.1	157.5	111.1	15.1	31.9	65.6	58
Q86V71				145	40.9	111.1	135.7	364.1	82	76.3	309.4	355.7		55.3			90.7		221.6	112.2		126.3	456.9					148.7		281	183.1	241.9	237.4			137.7	149.7
Q86VD1	127	272	59	65.7	93.1	175.8	115.6	54.6	107.6	97.7	125.3	73.3	159.6	96.5	69.8	148.9		90.1	120.4	48		189.8	30.1	225.6	219.9	95.9	59.9	41.7	89.1	84.2	60.4	58.5	34.5	66.3	85.7	66	121.1	155	60.4	140.9
Q86VF2																						367.3	48.2		136.2		140.5	40.2	6.1	144.3	113.7	90.4	125.1	149.2	154.3	114.7	304.3		47
Q86VI3			275.9	104				66.2			57.8	132.1	145	66.9					930.9	321.3			356.7	179.4					176.5		182.2			445.6	354.8
Q86VP6			376.3		102.6	184.4					78.7		107.3	178.1					492.9	579.4				54.1	129.7	152.7		851.3		206.2	245.7	106	39.7		36.3	46.2	53.6	84.6	61	32.7
Q86VW0					390.5	241.7	567.5	467.4		306.6		126.4
Q86W67			275	242.4	53.1	60	248.4	279.7	27.5	84.8	141.3	130	64.5	49.4			129.6	134	104.8	75.4		209		239	117.9	70.8	53.8			41.6	45.5	114.4	209.8	80.7	67.5		35.9			682.6
Q86WG3					354.4	288				381.6			501.7		384					190.3
Q86WG5																								641.7	1215.2														243.2
Q86WI3
Q86WS5	34.8	38	18.1	117.2	13.1	14.9	151.3	166.8	44.3	171.9	199.4		16.2	85.1	73.8	29.4	324.4	274	10.5	163.3	153.3	103.5	106.2	14.3		64.4	72.1			188.6	281.3	226.7	65.8	106.1	97.9	30.7		240.8	95.2	181.8
Q86X19	237.3			121.7	149.4		348.5	73.7	122.3	96.4	84.2	21.8	36.7	101	105.5	169.8	229.6	202.4
Q86XA9								276.9		176.6	183.8	318.4	334.7	271.2	174.8	159.5				204.2		111.7		295.1		116.5	201.5		389.4	62.5	152.1	97.7	89.7	244.1			135.3		204.3
Q86XI6																						187.4	100	151.9	66.3	124.3	101.7	67	144.4	80.9	79.6	116.9	72.6	129.7	68.2	68.2	154.8	43.7	124.8	130.4
Q86XM0			320	157.3		119.5	38.6	118.4		70.7	85.5	405.8	119.6	49.1				114.2	459.1	42					259.2			130	143.2		244.6	108.3		135.7	111.3			462.1	295.5
Q86XN7	107	41.4	88.2	124.3	145.3	122.7	141.5	53.4	126.7	137.2	89.5	78.7	142.7	66.4	94.3	122	63.1	100.1	163.1	92.5								798.2		1301.8
Q86XS5
Q86XX4																						45.8	53.1	72.4	164.4	34.2	138.8	35.8	13.3	141.4	158.8	9.1	25.8	176.5	139.8	67.2	181.4	242.4	207.8	1.6
Q86Y01	190.3	28.6	84.8	150.4	39.6		69.3	120	131.6	115.7		70.3	129.5	216.1	52.2	74.6	123.8	198.1		103.5	201.6
Q86YA3	38.6	206.1	95.6	109	66.7	111	187.7	84.2	97.7	89	114.4	54.6	88.8	94.1	65.8	71.5	8.7	119.7	196.5	76	124.3
Q86YC2			239.3	119.9	203.3	340.8			147.6	242.6		403		112.2	291.3									203	76.2	113.3	157		155.4	25.7	80.4	101.8	130.1	255.6	127.1	54.7				467
Q86YC3			113.8	256	123.4		391.3	466.9				104.9	167.9	107.5	82		286.3
Q86YF9	70.2	58.7	49.8	44.5	41.8	71.7	283.8	57	70.4	86.2	152.2	115.1	73.2	58.6	137.8	153.7	212.3	123.5	122.5	96	21
Q86YN6
Q86YR7	21.8	3	13.1	49.2	40.5	62.2	59.4	100.5	146.4	106.4	354.1	198.9	366.3	179.5	124.1	48.5		53	14.4	158.8				311.2	429.7			802.9	516.9
Q86YT5
Q86YT6			93.1	281.9			92.8	218			189.9	270.7	142.2					415.4	306.8		89.3	370.6	1242.1																	487.4
Q86YW9	183.4	249.1	15.8	101.5	52.2	63.6	150	67.5	107.4	104.9	51.5	22.5	43.3	60.6	80	220.7	186.8	144.1	13	29	153.1		398.8		57.8			104.9	51.5	22.2	127.5	244.3		26	223.1		41.2	441.2	361.3
Q8HWS3		82.3	386.1	110			478			293.1	206.1	159.4						201.4	183.6
Q8IU85			38.5	117.3	50.2	71.6	140.8	55.8	345.4	512.1	122.5	114.3	37	38.7			171.4	172.1		112.4								500.3		560.9	577.8			250.2	121.5	89.2
Q8IUG5	18.2	1.1			613.3	2	1.4	13.2	38.5	8.3	15.7	11.6	98.4	29.6	1018.3	93.4	18	14.5	11.2	15.6	77.7	34.3		96.7	155.3	35.7	241.2	39.7	16.5	85	112.1	77.8	459	50	128.8		46.5		71.2	330.5
Q8IUH2			147.5	371.1		248.9		309.4				121.4	218.3	497.2						186.2
Q8IUH5																						28.7				37.8	143.3		344.3		117.9	52.2	377.7	347.9		175				277.8
Q8IUH8					148	125.2		437.7	94.8	133.3	72.3	106.4	475.2	271.5	130.9					104.6
Q8IV33	916.2	107.6			450.2	6					4.6	3.7		489.7							122
Q8IV42	61.8	20.3	130.2	142	129.1	75.9	225	203.1	101.1	27.2		175.6	147	72.7	48.5	74.1	142.7	35.6	91.1	169.6	27.3					916.2							435.8	748.1
Q8IVE3												183.7	227.6						892.5	796.2		691																964.5
Q8IVF2	56.5		359.3		113.1		32.1					60.8	104.2			43.4	222.2	66	965	77.2		167.9		182.3	304.1	143.9							1184.2			117.7
Q8IVF4	109.4	459.3	13.5	36.9	101.6	127.9	86.4	124.9	88.3	129.6	145.8	114.7	25.6	49.5	112.3	104	77	122	71.3			45.6		314.9	53.8	10.9	193.5		62.2		205.6	112.8	22.9			46.4				737.1
Q8IVT5																										273.7	389.1		270.6	357.8						418.1
Q8IW19	160.9		49.8	81.1	138.6	117.5		188.4	19.8	231.5	168.5	130.8	147.6	156.1	41.1		35.4	111.4	153	168.5
Q8IWE2	9.4		155.7	182.5	86.8	195.6	122.9	96.6	65.1	133.8	154.3	127.8	20.2	46.9	23.6	26.2	206.1	249.1	102.9	59.8	34.6
Q8IWG1			47.9	190.9	101.6	60.9	119.8	51.1	219.6	123.2	33.6	40.6	34.5		554.4	96.8	123.8	213.3	87.8
Q8IWJ2	172.2	12.2	79.9	123.4	223.6	146.5	73.5	84.3	129.4	98	232.2	233.3	44.2	64.7	152.9			124.3		62.6	42.6			283.3	99.7	98.3	118		126.5			61.4	100.4	166.2	181.1	48.7				430.7
Q8IWR0																								844.8	261.9				262.4											131
Q8IWT3						34.3			79.1	171.5				75.5		685.9	1000.2		53.5
Q8IWU5									1079.3	1020.7
Q8IWV2				422									273.4	930.4	474.3								117.7	131	106.2		40	138.7	137.3	135.3	120.8		88.1				349.3	79.7	272.4	137.9
Q8IWV7	146.3	69.6	77.1	69.7	25.1	46.2	37.3	32.4	90.4													55.4	48.9	318	85.2	118.8	105.9						595.1							420.6
Q8IWV8	79.4	15.6	18.6	81.1	408.3	63.6	36.8		12.5	33.8
Q8IX04	106.9	118.3	7.6	42.1	41.8	52.4	104.5	15.3	95.3	72.5	39.4	28.2	39.2	57.3	106.5	641.5	285	126.2	12.3	13.9	93.8		57.5	15.7	50.7		19	34.3	288.7	72.3	126.2		277.9	458.9	129.1	19.5	46.7	280.9	74.9	45.1
Q8IX95	50		58.1	64.8	115.6	150.6	35.9	152.7	100.8	21	220.4	449.2	256.7	99.6	80.2			4.9	164.2	75.3			55.7	78.5	34.3	54.9	177.5	868.4	85.1	43	51.7	52.3	7.3		4.5	148.2		147.6	34.8	39.6
Q8IXA5		247.2		722.6	242.1						376.3	320.6	191.2
Q8IXB1	151.3	65.4	27.8	176.5	146.2	176	295.9	64.5	135	139.9	132.9	87.5			103.8	157	64.6	76.5	19	80.2
Q8IXH8			438.1	878.3	249.8							533.7											21.4	19.5	27.2	20.8	3.1	30.4	26.6	27.5	15.8	365.7	30.1	21.4	4.6	38.8	293.8	499.8	13.9	200.6
Q8IXS2			541.2		119.8	138.6		80.9	24.5	27.6		79.2	57.5	94.3	43.3				451	442
Q8IXT1																						108.6		73.1	101.5	95.6	179	15.9	52.2	90.8	102.5	94.9	192.2	59	91.8	248.1	169.1	117.5	78.8	229.4
Q8IXT5																						88.3		79.5	86.5	245.8	162.5	138.3	129.4	87	108.4	98.3	236.9	76.1	81.8	143.1	25.9	65.4	70.3	102.9
Q8IY22
Q8IY45	18.9		469.6	91.3	139.9	34.7		151.6			21.9	23.9	102.2	235.5					347.3	463.3										1020	1028.9
Q8IY47	52	5.7	217	97.8	92.5	103.6	12.3	88.5	49.1	40.5	106.1	227.9	163	147.9	75.5	2.5		14	343.2	260.8		56	32.7	64.3	84.8	177.3	43	77.8	141.1	244.6	231.5	84.2		114.6	99.5	54.4	159.9	236.8		25.4
Q8IY85	111.3		25.6	136.9	130.8	139.3	118	108.2	118.9	114.5	118.6	90.8	133.5	147.2	142.6	68.4	159.5	118.3	37	80.6		486.6					256.8						175.1				402.6	332.9
