# Supplementary material for: CD147 promotes NSCLC metastasis by inducing secretory autophagy-dependent exosome secretion via TRIM56-mediated ubiquitination and degradation of GCN2
Source: Cell Death Differ. 2025 Dec 18;33(6):1152–74. doi: 10.1038/s41418-025-01636-y (PMC13247162; doi:10.1038/s41418-025-01636-y)
Supplement: Supplementary file 3 — Complete transcript information of E3 ligase and GCN2 [file 41418_2025_1636_MOESM3_ESM.xlsx]

## Sheet: Sheet1
Table 2. Complete transcript information of E3 ligase and GCN2
GCN2	ATGGCTGGGGGCCGTGGGGCCCCCGGGCGCGGCCGGGACGAGCCTCCGGAGAGCTACCCGCAACGACAGGACCACGAGCTACAGGCCCTGGAGGCCATTTACGGCGCGGACTTCCAAGACCTGCGGCCGGACGCTTGCGGACCGGTCAAAGAGCCCCCTGAAATCAATTTAGTTTTGTACCCTCAAGGCCTAACTGGTGAAGAAGTATATGTAAAAGTGGATTTGAGGGTTAAATGCCCACCTACCTATCCAGATGTAGTTCCTGAAATAGAGTTAAAAAATGCCAAAGGTCTATCAAATGAAAGTGTCAATTTGTTAAAATCTCGCCTAGAAGAACTGGCCAAGAAACACTGTGGGGAGGTGATGATCTTTGAACTGGCTTACCACGTGCAGTCATTT…
NEDD4L	ATGGCGACCGGGCTCGGGGAGCCGGTCTATGGACTTTCCGAAGACGAGGGAGAGTCCCGTATTCTCAGAGTAAAAGTTGTTTCTGGAATTGATCTCGCCAAAAAGGACATCTTTGGAGCCAGTGATCCGTATGTGAAACTTTCATTGTACGTAGCGGATGAGAATAGAGAACTTGCTTTGGTCCAGACAAAAACAATTAAAAAGACACTGAACCCAAAATGGAATGAAGAATTTTATTTCAGGGTAAACCCATCTAATCACAGACTCCTATTTGAAGTATTTGACGAAAATAGACTGACACGAGACGACTTCCTGGGCCAGGTGGACGTGCCCCTTAGTCACCTTCCGACAGAAGATCCAACCATGGAGCGACCCTATACATTTAAGGACTTTCTCCTC…
ITCH	ATGTCTGACAGTGGATCACAACTTGGTTCAATGGGTAGCCTCACCATGAAATCACAGCTTCAGATCACTGTCATCTCAGCAAAACTTAAGGAAAATAAGAAGAATTGGTTTGGACCAAGTCCTTACGTAGAGGTCACAGTAGATGGACAGTCAAAGAAGACAGAAAAATGCAACAACACAAACAGTCCCAAGTGGAAGCAACCCCTTACAGTTATCGTTACCCCTGTGAGTAAATTACATTTTCGTGTGTGGAGTCACCAGACACTGAAATCTGATGTTTTGTTGGGAACTGCTGCATTAGATATTTATGAAACATTAAAGTCAAACAATATGAAACTTGAAGAAGTAGTTGTGACTTTGCAGCTTGGAGGTGACAAAGAGCCAACAGAGACAATAGGA…
TRIM56	ATGGTTTCCCACGGGTCCTCGCCCTCCCTCCTGGAGGCCCTGAGCAGCGACTTCCTGGCCTGTAAAATCTGCCTGGAGCAGCTGCGGGCACCCAAGACACTGCCCTGCCTGCATACCTACTGCCAAGACTGCCTGGCACAGCTGGCGGATGGCGGCCGCGTCCGCTGCCCCGAGTGCCGCGAGACAGTGCCTGTGCCGCCCGAGGGTGTGGCCTCCTTCAAGACCAACTTCTTCGTCAATGGGCTGCTGGACCTGGTGAAGGCCCGGGCCTGTGGAGACCTGCGTGCCGGGAAGCCAGCCTGTGCCCTGTGTCCCCTGGTGGGTGGCACCAGCACCGGGGGGCCGGCCACGGCCCGGTGCCTGGACTGTGCCGATGACTTGTGCCAGGCCTGTGCCGAC…
TRIM68	ATGGATCCCACAGCCTTGGTGGAAGCCATTGTGGAAGAAGTGGCCTGTCCCATCTGTATGACCTTCCTGAGGGAGCCCATGAGCATTGACTGTGGCCACAGCTTCTGCCACAGCTGTCTCTCTGGACTCTGGGAGATCCCAGGAGAATCCCAGAACTGGGGTTACACCTGTCCCCTCTGTCGAGCTCCTGTCCAGCCAAGGAACCTGCGGCCTAATTGGCAGCTGGCCAATGTTGTAGAAAAAGTCCGTCTGCTAAGGCTACATCCAGGAATGGGGCTGAAGGGTGACCTGTGTGAGCGCCATGGGGAAAAGCTGAAGATGTTCTGCAAAGAGGATGTCTTGATAATGTGTGAGGCCTGCAGCCAGTCCCCAGAGCATGAGGCCCACAGTGTTGTGCCA…
